# Supplementary material for: Defense Responses Stimulated by Bacillus subtilis NCD-2 Through Salicylate- and Jasmonate-Dependent Signaling Pathways Protect Cotton Against Verticillium Wilt
Source: Int J Mol Sci. 2025 Mar 25;26(7):2987. doi: 10.3390/ijms26072987 (PMC11988308; doi:10.3390/ijms26072987)
Supplement: Supplementary file 1 [file ijms-26-02987-s001.zip]

Archive with 2 entries (2 files):
- SupplementaryTables.xlsx
- Supplemrntary Figures .pdf
