# Supplementary material for: Defense Responses Stimulated by Bacillus subtilis NCD-2 Through Salicylate- and Jasmonate-Dependent Signaling Pathways Protect Cotton Against Verticillium Wilt
Source: Int J Mol Sci. 2025 Mar 25;26(7):2987. doi: 10.3390/ijms26072987 (PMC11988308; doi:10.3390/ijms26072987)
Supplement: Supplementary file 1 [file ijms-26-02987-s001.zip › SupplementaryTables.xlsx]

## Sheet: TableS6
Table S6 Primers used in this study
Primer name	Sequences (5'-3')
PR1-F	GGCACAGAACTACGCTAATCAACG
PR1-R	GCTTTACCCTCTCACTAACCCACAT
PR2-F	CCACCAGCAGCAGAAGTTATCG
PR2-R	TTCAAGGTTTGCACTCGGAAGA
PR3-F	ACTCCACAATCACCGAAGCCAT
PR3-R	GCATTCCAACCCTTACCACATTC
PR4-F	TAGCCGTGTTCCAGCAGATTG
PR4-R	TTTTGGCTTTTTCTCTTTATC
PR5-F	GCCGTGATTCATACAGTTATCCTCA
PR5-R	TTGGCTCTTACTTCCGACCATCT
PR6-F	CTGGGTGTCCTGGGAAGAAC
PR6-R	TTGTAGGGGGACGAACAACG
PR10-F	TTTTACACTGTTGGCGACTATGTGA
PR10-R	TTAGTTGCAGGCATCAGGGTTAG
NPR1-F	GCGAATCGTTGCTTTCTTCTTCA
NPR1-R	CACGTGGTGCTGTTGTTGTTACTG
ICS1-F	ATCACCTGAATGGAAGGCGTT
ICS1-R	CCCAAGTCCATGAAAGGGCAT
EDS1-F	GGCAGACCAAGACGCTACAGATACA
EDS1-R	GCAGCAACAGCTCCTCTACCTCAA
PAL1-F	GCTGGCGTTAAGGCTAGTGC
PAL1-R	GCATGGCTGCTCGAGTTGTT
LOX1-F	TAGAGAGGACATTTTGCCCTGG
LOX1-R	GGTCAAGGTCGTCCAGAGATTTTA
AOS1-F	ATCCGACGGTGGAGAATAAACAGT
AOS1-R	CGATGTCCCAACTTCAATCTCAAAC
AOC1-F	AATAGAGCATAAACCCGAAATGAAAG
AOC1-R	CAAAAATGCCAGACCCACCAGTA
OPR3-F	ATGCTGTTCATGCCAAAGGAGG
OPR3-R	TTTCTGATGTTTCCAGGGGTCG
COI1-1F	CTGCGTGATGCCGTACATCG
COI1-1R	CCCACGGTGTAACGTACCCA
PDF1.2-F	GCGGATGGTGATAAGATATGCGAG
PDF1.2-R	CCATTAGGAAAACCCTCTGTCTTGC
MYC2-F	TCCAAAATCGGAAGTGAGATATAG
MYC2-R	GGTTGTGTTGTGTGCTACCAGG
GhHIS3-F	TCAAGACTGATTTGCGTTTCCA
GhHIS3-R	GCGCAAAGGTTGGTGTCTTC
Vd-ITS-F	AAAGTTTTAATGGTTCGCTAAGA
Vd-ITS-R	CTTGGTCATTTAGAGGAAGTAA

## Sheet: TableS5
Table S5 List of the DEGs speculate activated by fengycins, surfactin and other elicitors
2312 DEGs activated by fengycin	1239 DEGs activated by surfactin	1723 DEGs activated by other elicitors
GhM_A01G0040	GhM_A01G0028	GhM_A01G0157
GhM_A01G0053	GhM_A01G0137	GhM_A01G0195
GhM_A01G0097	GhM_A01G0192	GhM_A01G0283
GhM_A01G0147	GhM_A01G0198	GhM_A01G0416
GhM_A01G0203	GhM_A01G0221	GhM_A01G0417
GhM_A01G0322	GhM_A01G0237	GhM_A01G0418
GhM_A01G0327	GhM_A01G0307	GhM_A01G0420
GhM_A01G0329	GhM_A01G0384	GhM_A01G0423
GhM_A01G0353	GhM_A01G0405	GhM_A01G0565
GhM_A01G0354	GhM_A01G0477	GhM_A01G0573
GhM_A01G0355	GhM_A01G0538	GhM_A01G0578
GhM_A01G0371	GhM_A01G0541	GhM_A01G0617
GhM_A01G0373	GhM_A01G0542	GhM_A01G0675
GhM_A01G0395	GhM_A01G0568	GhM_A01G0722
GhM_A01G0445	GhM_A01G0571	GhM_A01G0723
GhM_A01G0522	GhM_A01G0595	GhM_A01G0745
GhM_A01G0593	GhM_A01G0708	GhM_A01G0747
GhM_A01G0650	GhM_A01G0731	GhM_A01G0838
GhM_A01G0696	GhM_A01G0759	GhM_A01G0887
GhM_A01G0698	GhM_A01G0941	GhM_A01G0915
GhM_A01G0702	GhM_A01G0957	GhM_A01G1118
GhM_A01G0739	GhM_A01G0979	GhM_A01G1140
GhM_A01G0764	GhM_A01G1098	GhM_A01G1166
GhM_A01G0771	GhM_A01G1165	GhM_A01G1167
GhM_A01G0834	GhM_A01G1250	GhM_A01G1219
GhM_A01G0866	GhM_A01G1318	GhM_A01G1227
GhM_A01G0943	GhM_A01G1474	GhM_A01G1267
GhM_A01G0952	GhM_A01G1713	GhM_A01G1306
GhM_A01G1034	GhM_A01G1744	GhM_A01G1350
GhM_A01G1042	GhM_A01G1812	GhM_A01G1411
GhM_A01G1062	GhM_A01G1835	GhM_A01G1505
GhM_A01G1093	GhM_A01G2002	GhM_A01G1640
GhM_A01G1171	GhM_A01G2066	GhM_A01G1688
GhM_A01G1233	GhM_A01G2080	GhM_A01G1803
GhM_A01G1281	GhM_A01G2145	GhM_A01G1959
GhM_A01G1340	GhM_A01G2237	GhM_A01G2046
GhM_A01G1383	GhM_A01G2302	GhM_A01G2069
GhM_A01G1413	GhM_A01G2317	GhM_A01G2110
GhM_A01G1424	GhM_A01G2459	GhM_A01G2124
GhM_A01G1445	GhM_A01G2548	GhM_A01G2155
GhM_A01G1580	GhM_A01G2649	GhM_A01G2194
GhM_A01G1600	GhM_A01G2744	GhM_A01G2235
GhM_A01G1601	GhM_A01G2756	GhM_A01G2356
GhM_A01G1627	GhM_A01G2852	GhM_A01G2373
GhM_A01G1657	GhM_A02G0102	GhM_A01G2413
GhM_A01G1684	GhM_A02G0105	GhM_A01G2460
GhM_A01G1687	GhM_A02G0139	GhM_A01G2463
GhM_A01G1825	GhM_A02G0217	GhM_A01G2564
GhM_A01G1863	GhM_A02G0233	GhM_A01G2572
GhM_A01G1902	GhM_A02G0305	GhM_A01G2595
GhM_A01G1943	GhM_A02G0417	GhM_A01G2607
GhM_A01G1999	GhM_A02G0492	GhM_A01G2647
GhM_A01G2023	GhM_A02G0585	GhM_A01G2648
GhM_A01G2031	GhM_A02G0682	GhM_A01G2656
GhM_A01G2060	GhM_A02G0741	GhM_A01G2660
GhM_A01G2075	GhM_A02G0769	GhM_A02G0071
GhM_A01G2173	GhM_A02G0800	GhM_A02G0093
GhM_A01G2267	GhM_A02G0828	GhM_A02G0098
GhM_A01G2297	GhM_A02G0910	GhM_A02G0178
GhM_A01G2318	GhM_A02G0915	GhM_A02G0275
GhM_A01G2329	GhM_A02G0949	GhM_A02G0287
GhM_A01G2429	GhM_A02G1066	GhM_A02G0296
GhM_A01G2485	GhM_A02G1159	GhM_A02G0329
GhM_A01G2507	GhM_A02G1193	GhM_A02G0343
GhM_A01G2534	GhM_A02G1230	GhM_A02G0359
GhM_A01G2541	GhM_A02G1231	GhM_A02G0401
GhM_A01G2580	GhM_A02G1278	GhM_A02G0405
GhM_A01G2594	GhM_A02G1630	GhM_A02G0416
GhM_A01G2636	GhM_A02G1791	GhM_A02G0431
GhM_A01G2671	GhM_A02G1810	GhM_A02G0432
GhM_A01G2697	GhM_A02G1829	GhM_A02G0461
GhM_A01G2703	GhM_A02G1874	GhM_A02G0462
GhM_A01G2705	GhM_A02G1918	GhM_A02G0510
GhM_A01G2731	GhM_A02G1928	GhM_A02G0554
GhM_A01G2806	GhM_A02G1968	GhM_A02G0575
GhM_A01G2814	GhM_A02G1976	GhM_A02G0783
GhM_A01G2829	GhM_A02G2016	GhM_A02G0794
GhM_A02G0018	GhM_A02G2033	GhM_A02G0863
GhM_A02G0145	GhM_A02G2038	GhM_A02G0864
GhM_A02G0167	GhM_A02G2153	GhM_A02G1184
GhM_A02G0179	GhM_A03G0025	GhM_A02G1203
GhM_A02G0188	GhM_A03G0054	GhM_A02G1255
GhM_A02G0195	GhM_A03G0119	GhM_A02G1280
GhM_A02G0199	GhM_A03G0122	GhM_A02G1284
GhM_A02G0282	GhM_A03G0148	GhM_A02G1309
GhM_A02G0302	GhM_A03G0248	GhM_A02G1402
GhM_A02G0344	GhM_A03G0281	GhM_A02G1552
GhM_A02G0418	GhM_A03G0299	GhM_A02G1739
GhM_A02G0423	GhM_A03G0302	GhM_A02G1767
GhM_A02G0433	GhM_A03G0419	GhM_A02G1797
GhM_A02G0457	GhM_A03G0514	GhM_A02G1851
GhM_A02G0520	GhM_A03G0527	GhM_A02G1943
GhM_A02G0525	GhM_A03G0530	GhM_A02G2019
GhM_A02G0553	GhM_A03G0670	GhM_A02G2074
GhM_A02G0580	GhM_A03G0674	GhM_A02G2113
GhM_A02G0744	GhM_A03G0779	GhM_A02G2151
GhM_A02G0767	GhM_A03G0881	GhM_A02G2197
GhM_A02G0773	GhM_A03G0958	GhM_A02G2200
GhM_A02G0780	GhM_A03G1141	GhM_A02G2240
GhM_A02G0813	GhM_A03G1285	GhM_A02G2260
GhM_A02G0819	GhM_A03G1358	GhM_A02G2265
GhM_A02G0845	GhM_A03G1378	GhM_A03G0042
GhM_A02G0934	GhM_A03G1395	GhM_A03G0065
GhM_A02G0954	GhM_A03G1542	GhM_A03G0085
GhM_A02G0959	GhM_A03G1558	GhM_A03G0087
GhM_A02G0982	GhM_A03G1973	GhM_A03G0132
GhM_A02G0993	GhM_A03G2039	GhM_A03G0219
GhM_A02G1116	GhM_A03G2040	GhM_A03G0275
GhM_A02G1122	GhM_A03G2065	GhM_A03G0329
GhM_A02G1169	GhM_A03G2103	GhM_A03G0368
GhM_A02G1190	GhM_A03G2107	GhM_A03G0387
GhM_A02G1210	GhM_A03G2151	GhM_A03G0518
GhM_A02G1246	GhM_A03G2155	GhM_A03G0537
GhM_A02G1253	GhM_A03G2173	GhM_A03G0615
GhM_A02G1262	GhM_A03G2217	GhM_A03G0809
GhM_A02G1279	GhM_A03G2221	GhM_A03G0863
GhM_A02G1321	GhM_A03G2222	GhM_A03G0873
GhM_A02G1359	GhM_A03G2250	GhM_A03G0903
GhM_A02G1422	GhM_A03G2363	GhM_A03G0940
GhM_A02G1433	GhM_A03G2418	GhM_A03G0957
GhM_A02G1560	GhM_A03G2444	GhM_A03G1060
GhM_A02G1664	GhM_A03G2449	GhM_A03G1230
GhM_A02G1716	GhM_A03G2462	GhM_A03G1468
GhM_A02G1756	GhM_A03G2470	GhM_A03G1487
GhM_A02G1759	GhM_A03G2483	GhM_A03G1618
GhM_A02G1774	GhM_A03G2485	GhM_A03G1627
GhM_A02G1826	GhM_A03G2673	GhM_A03G1634
GhM_A02G1930	GhM_A03G2757	GhM_A03G1742
GhM_A02G1934	GhM_A04G0175	GhM_A03G1775
GhM_A02G1950	GhM_A04G0212	GhM_A03G1803
GhM_A02G1980	GhM_A04G0213	GhM_A03G1844
GhM_A02G1999	GhM_A04G0378	GhM_A03G1909
GhM_A02G2004	GhM_A04G0483	GhM_A03G1910
GhM_A02G2020	GhM_A04G0513	GhM_A03G1913
GhM_A02G2046	GhM_A04G0523	GhM_A03G2054
GhM_A02G2086	GhM_A04G0654	GhM_A03G2079
GhM_A02G2109	GhM_A04G0911	GhM_A03G2094
GhM_A02G2155	GhM_A04G0973	GhM_A03G2121
GhM_A02G2165	GhM_A04G0987	GhM_A03G2223
GhM_A02G2188	GhM_A04G1033	GhM_A03G2336
GhM_A02G2207	GhM_A04G1059	GhM_A03G2380
GhM_A02G2208	GhM_A04G1069	GhM_A03G2427
GhM_A02G2209	GhM_A04G1100	GhM_A03G2576
GhM_A02G2210	GhM_A04G1109	GhM_A03G2697
GhM_A02G2211	GhM_A04G1110	GhM_A04G0217
GhM_A02G2238	GhM_A04G1185	GhM_A04G0218
GhM_A02G2264	GhM_A04G1191	GhM_A04G0248
GhM_A03G0023	GhM_A04G1218	GhM_A04G0303
GhM_A03G0024	GhM_A04G1235	GhM_A04G0312
GhM_A03G0064	GhM_A04G1342	GhM_A04G0485
GhM_A03G0079	GhM_A04G1377	GhM_A04G0520
GhM_A03G0192	GhM_A04G1569	GhM_A04G0636
GhM_A03G0193	GhM_A04G1687	GhM_A04G0657
GhM_A03G0194	GhM_A04G1846	GhM_A04G0710
GhM_A03G0221	GhM_A04G1852	GhM_A04G0784
GhM_A03G0222	GhM_A04G1894	GhM_A04G0889
GhM_A03G0223	GhM_A04G1900	GhM_A04G0977
GhM_A03G0274	GhM_A05G0068	GhM_A04G0992
GhM_A03G0288	GhM_A05G0132	GhM_A04G1103
GhM_A03G0326	GhM_A05G0196	GhM_A04G1136
GhM_A03G0327	GhM_A05G0226	GhM_A04G1239
GhM_A03G0334	GhM_A05G0230	GhM_A04G1323
GhM_A03G0431	GhM_A05G0240	GhM_A04G1458
GhM_A03G0452	GhM_A05G0241	GhM_A04G1481
GhM_A03G0462	GhM_A05G0250	GhM_A04G1577
GhM_A03G0471	GhM_A05G0259	GhM_A04G1579
GhM_A03G0580	GhM_A05G0285	GhM_A04G1603
GhM_A03G0619	GhM_A05G0314	GhM_A04G1633
GhM_A03G0686	GhM_A05G0346	GhM_A04G1661
GhM_A03G0697	GhM_A05G0365	GhM_A04G1664
GhM_A03G0748	GhM_A05G0382	GhM_A04G1684
GhM_A03G0823	GhM_A05G0591	GhM_A04G1688
GhM_A03G0842	GhM_A05G0765	GhM_A04G1826
GhM_A03G0951	GhM_A05G0879	GhM_A04G1840
GhM_A03G0954	GhM_A05G0920	GhM_A05G0037
GhM_A03G1007	GhM_A05G0993	GhM_A05G0064
GhM_A03G1094	GhM_A05G1199	GhM_A05G0065
GhM_A03G1118	GhM_A05G1207	GhM_A05G0109
GhM_A03G1133	GhM_A05G1281	GhM_A05G0133
GhM_A03G1287	GhM_A05G1356	GhM_A05G0134
GhM_A03G1353	GhM_A05G1389	GhM_A05G0141
GhM_A03G1361	GhM_A05G1398	GhM_A05G0165
GhM_A03G1491	GhM_A05G1407	GhM_A05G0254
GhM_A03G1548	GhM_A05G1500	GhM_A05G0261
GhM_A03G1562	GhM_A05G1536	GhM_A05G0317
GhM_A03G1610	GhM_A05G1540	GhM_A05G0358
GhM_A03G1660	GhM_A05G1543	GhM_A05G0364
GhM_A03G1714	GhM_A05G1564	GhM_A05G0377
GhM_A03G1843	GhM_A05G1577	GhM_A05G0402
GhM_A03G1873	GhM_A05G1625	GhM_A05G0461
GhM_A03G1887	GhM_A05G1642	GhM_A05G0465
GhM_A03G1890	GhM_A05G1656	GhM_A05G0468
GhM_A03G1896	GhM_A05G1683	GhM_A05G0592
GhM_A03G1926	GhM_A05G1762	GhM_A05G0624
GhM_A03G1958	GhM_A05G1835	GhM_A05G0653
GhM_A03G2020	GhM_A05G1937	GhM_A05G0674
GhM_A03G2025	GhM_A05G1939	GhM_A05G0676
GhM_A03G2110	GhM_A05G2025	GhM_A05G0735
GhM_A03G2161	GhM_A05G2052	GhM_A05G0819
GhM_A03G2179	GhM_A05G2157	GhM_A05G0829
GhM_A03G2272	GhM_A05G2202	GhM_A05G0843
GhM_A03G2284	GhM_A05G2263	GhM_A05G0859
GhM_A03G2383	GhM_A05G2309	GhM_A05G0884
GhM_A03G2396	GhM_A05G2323	GhM_A05G0887
GhM_A03G2401	GhM_A05G2383	GhM_A05G0912
GhM_A03G2405	GhM_A05G2435	GhM_A05G0946
GhM_A03G2448	GhM_A05G2448	GhM_A05G0951
GhM_A03G2461	GhM_A05G2494	GhM_A05G0974
GhM_A03G2467	GhM_A05G2547	GhM_A05G0983
GhM_A03G2504	GhM_A05G2569	GhM_A05G1011
GhM_A03G2555	GhM_A05G2615	GhM_A05G1060
GhM_A03G2639	GhM_A05G2663	GhM_A05G1063
GhM_A03G2641	GhM_A05G2670	GhM_A05G1075
GhM_A03G2642	GhM_A05G2686	GhM_A05G1098
GhM_A03G2651	GhM_A05G2731	GhM_A05G1102
GhM_A03G2672	GhM_A05G2745	GhM_A05G1149
GhM_A03G2701	GhM_A05G2998	GhM_A05G1176
GhM_A04G0040	GhM_A05G3111	GhM_A05G1208
GhM_A04G0041	GhM_A05G3408	GhM_A05G1223
GhM_A04G0074	GhM_A05G3426	GhM_A05G1317
GhM_A04G0075	GhM_A05G3444	GhM_A05G1372
GhM_A04G0080	GhM_A05G3495	GhM_A05G1396
GhM_A04G0223	GhM_A05G3671	GhM_A05G1461
GhM_A04G0226	GhM_A05G3798	GhM_A05G1473
GhM_A04G0236	GhM_A05G3822	GhM_A05G1476
GhM_A04G0237	GhM_A05G3940	GhM_A05G1514
GhM_A04G0239	GhM_A05G4087	GhM_A05G1537
GhM_A04G0240	GhM_A05G4102	GhM_A05G1546
GhM_A04G0241	GhM_A05G4178	GhM_A05G1573
GhM_A04G0242	GhM_A05G4203	GhM_A05G1574
GhM_A04G0257	GhM_A05G4275	GhM_A05G1637
GhM_A04G0276	GhM_A05G4326	GhM_A05G1652
GhM_A04G0351	GhM_A05G4343	GhM_A05G1673
GhM_A04G0387	GhM_A05G4347	GhM_A05G1688
GhM_A04G0427	GhM_A05G4426	GhM_A05G1731
GhM_A04G0487	GhM_A05G4594	GhM_A05G1834
GhM_A04G0489	GhM_A05G4629	GhM_A05G1885
GhM_A04G0527	GhM_A05G4732	GhM_A05G1907
GhM_A04G0555	GhM_A05G4746	GhM_A05G2021
GhM_A04G0797	GhM_A05G4764	GhM_A05G2045
GhM_A04G0903	GhM_A05G4929	GhM_A05G2056
GhM_A04G0927	GhM_A06G0037	GhM_A05G2112
GhM_A04G0937	GhM_A06G0133	GhM_A05G2139
GhM_A04G0989	GhM_A06G0142	GhM_A05G2150
GhM_A04G1084	GhM_A06G0211	GhM_A05G2153
GhM_A04G1095	GhM_A06G0235	GhM_A05G2161
GhM_A04G1138	GhM_A06G0369	GhM_A05G2288
GhM_A04G1164	GhM_A06G0371	GhM_A05G2289
GhM_A04G1196	GhM_A06G0377	GhM_A05G2310
GhM_A04G1226	GhM_A06G0422	GhM_A05G2316
GhM_A04G1268	GhM_A06G0676	GhM_A05G2380
GhM_A04G1297	GhM_A06G0807	GhM_A05G2430
GhM_A04G1307	GhM_A06G0874	GhM_A05G2501
GhM_A04G1339	GhM_A06G0908	GhM_A05G2514
GhM_A04G1360	GhM_A06G0975	GhM_A05G2529
GhM_A04G1375	GhM_A06G1121	GhM_A05G2532
GhM_A04G1457	GhM_A06G1128	GhM_A05G2555
GhM_A04G1465	GhM_A06G1519	GhM_A05G2605
GhM_A04G1501	GhM_A06G1551	GhM_A05G2619
GhM_A04G1509	GhM_A06G1598	GhM_A05G2642
GhM_A04G1557	GhM_A06G1825	GhM_A05G2702
GhM_A04G1644	GhM_A06G1901	GhM_A05G2778
GhM_A04G1669	GhM_A06G1953	GhM_A05G2779
GhM_A04G1721	GhM_A06G2113	GhM_A05G2789
GhM_A04G1728	GhM_A06G2157	GhM_A05G2830
GhM_A04G1784	GhM_A06G2165	GhM_A05G2836
GhM_A04G1793	GhM_A06G2481	GhM_A05G2839
GhM_A04G1804	GhM_A06G2542	GhM_A05G2870
GhM_A04G1820	GhM_A07G0007	GhM_A05G2896
GhM_A04G1919	GhM_A07G0027	GhM_A05G3062
GhM_A05G0008	GhM_A07G0192	GhM_A05G3108
GhM_A05G0047	GhM_A07G0200	GhM_A05G3163
GhM_A05G0070	GhM_A07G0210	GhM_A05G3166
GhM_A05G0101	GhM_A07G0223	GhM_A05G3280
GhM_A05G0153	GhM_A07G0236	GhM_A05G3311
GhM_A05G0154	GhM_A07G0253	GhM_A05G3318
GhM_A05G0157	GhM_A07G0273	GhM_A05G3390
GhM_A05G0187	GhM_A07G0280	GhM_A05G3503
GhM_A05G0243	GhM_A07G0367	GhM_A05G3543
GhM_A05G0266	GhM_A07G0388	GhM_A05G3572
GhM_A05G0335	GhM_A07G0395	GhM_A05G3644
GhM_A05G0336	GhM_A07G0459	GhM_A05G3699
GhM_A05G0338	GhM_A07G0604	GhM_A05G3708
GhM_A05G0374	GhM_A07G0622	GhM_A05G3839
GhM_A05G0375	GhM_A07G0666	GhM_A05G4025
GhM_A05G0410	GhM_A07G0983	GhM_A05G4061
GhM_A05G0422	GhM_A07G1003	GhM_A05G4066
GhM_A05G0452	GhM_A07G1067	GhM_A05G4147
GhM_A05G0457	GhM_A07G1130	GhM_A05G4149
GhM_A05G0503	GhM_A07G1200	GhM_A05G4215
GhM_A05G0516	GhM_A07G1220	GhM_A05G4245
GhM_A05G0519	GhM_A07G1224	GhM_A05G4291
GhM_A05G0537	GhM_A07G1327	GhM_A05G4304
GhM_A05G0558	GhM_A07G1473	GhM_A05G4336
GhM_A05G0571	GhM_A07G1484	GhM_A05G4337
GhM_A05G0608	GhM_A07G1561	GhM_A05G4374
GhM_A05G0684	GhM_A07G1611	GhM_A05G4378
GhM_A05G0687	GhM_A07G1645	GhM_A05G4413
GhM_A05G0699	GhM_A07G1693	GhM_A05G4442
GhM_A05G0784	GhM_A07G1820	GhM_A05G4508
GhM_A05G0825	GhM_A07G1996	GhM_A05G4512
GhM_A05G0844	GhM_A07G2170	GhM_A05G4548
GhM_A05G0910	GhM_A07G2218	GhM_A05G4598
GhM_A05G0935	GhM_A07G2276	GhM_A05G4603
GhM_A05G1002	GhM_A07G2315	GhM_A05G4632
GhM_A05G1018	GhM_A07G2533	GhM_A05G4669
GhM_A05G1026	GhM_A07G2553	GhM_A05G4768
GhM_A05G1028	GhM_A07G2559	GhM_A05G4797
GhM_A05G1078	GhM_A07G2688	GhM_A05G4886
GhM_A05G1147	GhM_A07G2734	GhM_A06G0026
GhM_A05G1154	GhM_A07G2800	GhM_A06G0030
GhM_A05G1160	GhM_A07G2820	GhM_A06G0071
GhM_A05G1162	GhM_A07G2841	GhM_A06G0136
GhM_A05G1240	GhM_A07G2960	GhM_A06G0139
GhM_A05G1251	GhM_A08G0062	GhM_A06G0161
GhM_A05G1276	GhM_A08G0065	GhM_A06G0264
GhM_A05G1302	GhM_A08G0123	GhM_A06G0297
GhM_A05G1486	GhM_A08G0378	GhM_A06G0328
GhM_A05G1496	GhM_A08G0450	GhM_A06G0382
GhM_A05G1517	GhM_A08G0477	GhM_A06G0397
GhM_A05G1554	GhM_A08G0495	GhM_A06G0415
GhM_A05G1583	GhM_A08G0499	GhM_A06G0463
GhM_A05G1593	GhM_A08G0500	GhM_A06G0506
GhM_A05G1629	GhM_A08G0538	GhM_A06G0528
GhM_A05G1707	GhM_A08G0600	GhM_A06G0546
GhM_A05G1714	GhM_A08G0745	GhM_A06G0605
GhM_A05G1736	GhM_A08G0749	GhM_A06G0646
GhM_A05G1752	GhM_A08G0789	GhM_A06G0703
GhM_A05G1812	GhM_A08G0877	GhM_A06G0717
GhM_A05G1826	GhM_A08G0889	GhM_A06G0720
GhM_A05G1870	GhM_A08G0892	GhM_A06G0780
GhM_A05G1920	GhM_A08G0893	GhM_A06G0825
GhM_A05G1931	GhM_A08G0910	GhM_A06G0855
GhM_A05G1932	GhM_A08G0995	GhM_A06G0857
GhM_A05G1933	GhM_A08G1058	GhM_A06G0984
GhM_A05G1947	GhM_A08G1346	GhM_A06G1023
GhM_A05G1978	GhM_A08G1423	GhM_A06G1030
GhM_A05G2048	GhM_A08G1473	GhM_A06G1168
GhM_A05G2057	GhM_A08G1536	GhM_A06G1276
GhM_A05G2086	GhM_A08G1637	GhM_A06G1428
GhM_A05G2100	GhM_A08G1644	GhM_A06G1445
GhM_A05G2170	GhM_A08G1723	GhM_A06G1447
GhM_A05G2207	GhM_A08G1801	GhM_A06G1460
GhM_A05G2215	GhM_A08G1845	GhM_A06G1654
GhM_A05G2219	GhM_A08G1926	GhM_A06G1666
GhM_A05G2259	GhM_A08G2018	GhM_A06G1708
GhM_A05G2260	GhM_A08G2094	GhM_A06G1731
GhM_A05G2267	GhM_A08G2128	GhM_A06G1786
GhM_A05G2286	GhM_A08G2156	GhM_A06G1863
GhM_A05G2305	GhM_A08G2270	GhM_A06G1896
GhM_A05G2315	GhM_A08G2311	GhM_A06G1922
GhM_A05G2331	GhM_A08G2347	GhM_A06G1982
GhM_A05G2368	GhM_A08G2393	GhM_A06G1994
GhM_A05G2377	GhM_A08G2414	GhM_A06G2056
GhM_A05G2391	GhM_A08G2422	GhM_A06G2120
GhM_A05G2411	GhM_A08G2440	GhM_A06G2148
GhM_A05G2428	GhM_A08G2541	GhM_A06G2369
GhM_A05G2492	GhM_A08G2575	GhM_A06G2396
GhM_A05G2505	GhM_A08G2602	GhM_A06G2425
GhM_A05G2517	GhM_A08G2662	GhM_A06G2470
GhM_A05G2548	GhM_A08G2682	GhM_A06G2527
GhM_A05G2606	GhM_A08G2736	GhM_A07G0054
GhM_A05G2608	GhM_A08G2777	GhM_A07G0070
GhM_A05G2640	GhM_A08G2955	GhM_A07G0172
GhM_A05G2698	GhM_A08G3029	GhM_A07G0196
GhM_A05G2712	GhM_A08G3070	GhM_A07G0216
GhM_A05G2716	GhM_A08G3099	GhM_A07G0224
GhM_A05G2742	GhM_A08G3150	GhM_A07G0290
GhM_A05G2798	GhM_A09G0003	GhM_A07G0324
GhM_A05G2861	GhM_A09G0057	GhM_A07G0330
GhM_A05G2883	GhM_A09G0152	GhM_A07G0339
GhM_A05G2892	GhM_A09G0192	GhM_A07G0342
GhM_A05G2897	GhM_A09G0246	GhM_A07G0346
GhM_A05G2901	GhM_A09G0281	GhM_A07G0355
GhM_A05G2904	GhM_A09G0324	GhM_A07G0408
GhM_A05G2919	GhM_A09G0436	GhM_A07G0450
GhM_A05G2928	GhM_A09G0476	GhM_A07G0456
GhM_A05G2984	GhM_A09G0559	GhM_A07G0485
GhM_A05G2994	GhM_A09G0586	GhM_A07G0547
GhM_A05G3185	GhM_A09G0619	GhM_A07G0548
GhM_A05G3195	GhM_A09G0720	GhM_A07G0583
GhM_A05G3196	GhM_A09G0865	GhM_A07G0588
GhM_A05G3209	GhM_A09G1025	GhM_A07G0614
GhM_A05G3211	GhM_A09G1062	GhM_A07G0648
GhM_A05G3217	GhM_A09G1150	GhM_A07G0668
GhM_A05G3269	GhM_A09G1200	GhM_A07G0670
GhM_A05G3289	GhM_A09G1216	GhM_A07G0719
GhM_A05G3326	GhM_A09G1276	GhM_A07G0731
GhM_A05G3401	GhM_A09G1311	GhM_A07G0746
GhM_A05G3434	GhM_A09G1379	GhM_A07G0754
GhM_A05G3453	GhM_A09G1498	GhM_A07G0786
GhM_A05G3455	GhM_A09G1670	GhM_A07G0813
GhM_A05G3594	GhM_A09G1686	GhM_A07G0832
GhM_A05G3648	GhM_A09G1736	GhM_A07G0858
GhM_A05G3823	GhM_A09G1782	GhM_A07G0867
GhM_A05G3830	GhM_A09G1840	GhM_A07G0888
GhM_A05G3834	GhM_A09G1972	GhM_A07G0924
GhM_A05G3941	GhM_A09G1973	GhM_A07G0980
GhM_A05G3943	GhM_A09G2069	GhM_A07G1022
GhM_A05G3995	GhM_A09G2095	GhM_A07G1084
GhM_A05G4007	GhM_A09G2145	GhM_A07G1092
GhM_A05G4044	GhM_A09G2189	GhM_A07G1107
GhM_A05G4150	GhM_A09G2208	GhM_A07G1119
GhM_A05G4166	GhM_A09G2211	GhM_A07G1155
GhM_A05G4172	GhM_A09G2264	GhM_A07G1193
GhM_A05G4216	GhM_A09G2314	GhM_A07G1208
GhM_A05G4293	GhM_A09G2456	GhM_A07G1260
GhM_A05G4349	GhM_A09G2522	GhM_A07G1282
GhM_A05G4361	GhM_A09G2602	GhM_A07G1287
GhM_A05G4368	GhM_A09G2655	GhM_A07G1293
GhM_A05G4495	GhM_A09G2700	GhM_A07G1386
GhM_A05G4523	GhM_A09G2710	GhM_A07G1458
GhM_A05G4536	GhM_A09G2762	GhM_A07G1576
GhM_A05G4581	GhM_A09G2773	GhM_A07G1584
GhM_A05G4687	GhM_A09G2853	GhM_A07G1695
GhM_A05G4694	GhM_A09G2873	GhM_A07G1763
GhM_A05G4761	GhM_A10G0019	GhM_A07G1828
GhM_A05G4762	GhM_A10G0069	GhM_A07G1905
GhM_A05G4786	GhM_A10G0195	GhM_A07G1926
GhM_A05G4804	GhM_A10G0350	GhM_A07G1932
GhM_A05G4848	GhM_A10G0371	GhM_A07G1939
GhM_A05G4892	GhM_A10G0418	GhM_A07G2280
GhM_A06G0022	GhM_A10G0446	GhM_A07G2291
GhM_A06G0034	GhM_A10G0482	GhM_A07G2292
GhM_A06G0039	GhM_A10G0497	GhM_A07G2394
GhM_A06G0066	GhM_A10G0531	GhM_A07G2419
GhM_A06G0086	GhM_A10G0607	GhM_A07G2432
GhM_A06G0090	GhM_A10G0766	GhM_A07G2444
GhM_A06G0131	GhM_A10G0945	GhM_A07G2565
GhM_A06G0149	GhM_A10G1049	GhM_A07G2637
GhM_A06G0156	GhM_A10G1105	GhM_A07G2638
GhM_A06G0192	GhM_A10G1115	GhM_A07G2698
GhM_A06G0252	GhM_A10G1258	GhM_A07G2706
GhM_A06G0255	GhM_A10G1297	GhM_A07G2729
GhM_A06G0270	GhM_A10G1400	GhM_A07G2731
GhM_A06G0286	GhM_A10G1436	GhM_A07G2733
GhM_A06G0331	GhM_A10G1490	GhM_A07G2836
GhM_A06G0373	GhM_A10G1543	GhM_A07G2859
GhM_A06G0391	GhM_A10G1559	GhM_A08G0034
GhM_A06G0418	GhM_A10G1761	GhM_A08G0084
GhM_A06G0437	GhM_A10G1889	GhM_A08G0092
GhM_A06G0462	GhM_A10G2037	GhM_A08G0100
GhM_A06G0533	GhM_A10G2124	GhM_A08G0182
GhM_A06G0665	GhM_A10G2182	GhM_A08G0192
GhM_A06G0699	GhM_A10G2530	GhM_A08G0236
GhM_A06G0705	GhM_A10G2546	GhM_A08G0286
GhM_A06G0770	GhM_A10G2568	GhM_A08G0309
GhM_A06G0789	GhM_A10G2756	GhM_A08G0319
GhM_A06G0850	GhM_A10G2816	GhM_A08G0440
GhM_A06G0858	GhM_A10G2912	GhM_A08G0594
GhM_A06G0998	GhM_A10G2936	GhM_A08G0709
GhM_A06G1001	GhM_A10G2946	GhM_A08G0810
GhM_A06G1004	GhM_A10G2966	GhM_A08G0815
GhM_A06G1009	GhM_A10G3001	GhM_A08G0836
GhM_A06G1035	GhM_A11G0012	GhM_A08G0867
GhM_A06G1070	GhM_A11G0040	GhM_A08G0991
GhM_A06G1088	GhM_A11G0083	GhM_A08G1027
GhM_A06G1147	GhM_A11G0089	GhM_A08G1047
GhM_A06G1150	GhM_A11G0091	GhM_A08G1090
GhM_A06G1155	GhM_A11G0103	GhM_A08G1155
GhM_A06G1284	GhM_A11G0104	GhM_A08G1185
GhM_A06G1349	GhM_A11G0198	GhM_A08G1192
GhM_A06G1443	GhM_A11G0287	GhM_A08G1249
GhM_A06G1606	GhM_A11G0293	GhM_A08G1252
GhM_A06G1612	GhM_A11G0336	GhM_A08G1401
GhM_A06G1716	GhM_A11G0362	GhM_A08G1415
GhM_A06G1718	GhM_A11G0370	GhM_A08G1432
GhM_A06G1839	GhM_A11G0402	GhM_A08G1469
GhM_A06G1866	GhM_A11G0451	GhM_A08G1496
GhM_A06G1877	GhM_A11G0477	GhM_A08G1499
GhM_A06G1887	GhM_A11G0484	GhM_A08G1526
GhM_A06G1897	GhM_A11G0489	GhM_A08G1527
GhM_A06G1943	GhM_A11G0552	GhM_A08G1625
GhM_A06G1947	GhM_A11G0572	GhM_A08G1627
GhM_A06G1971	GhM_A11G0617	GhM_A08G1705
GhM_A06G1989	GhM_A11G0651	GhM_A08G1718
GhM_A06G2005	GhM_A11G0743	GhM_A08G1822
GhM_A06G2066	GhM_A11G0745	GhM_A08G1868
GhM_A06G2088	GhM_A11G0880	GhM_A08G2092
GhM_A06G2089	GhM_A11G0881	GhM_A08G2120
GhM_A06G2114	GhM_A11G0897	GhM_A08G2152
GhM_A06G2115	GhM_A11G1018	GhM_A08G2169
GhM_A06G2117	GhM_A11G1029	GhM_A08G2295
GhM_A06G2166	GhM_A11G1049	GhM_A08G2309
GhM_A06G2178	GhM_A11G1069	GhM_A08G2328
GhM_A06G2293	GhM_A11G1169	GhM_A08G2351
GhM_A06G2388	GhM_A11G1181	GhM_A08G2418
GhM_A06G2407	GhM_A11G1183	GhM_A08G2529
GhM_A06G2489	GhM_A11G1236	GhM_A08G2534
GhM_A06G2512	GhM_A11G1298	GhM_A08G2564
GhM_A06G2561	GhM_A11G1306	GhM_A08G2634
GhM_A06G2594	GhM_A11G1378	GhM_A08G2636
GhM_A06G2625	GhM_A11G1508	GhM_A08G2637
GhM_A06G2626	GhM_A11G1525	GhM_A08G2638
GhM_A06G2671	GhM_A11G1562	GhM_A08G2785
GhM_A07G0029	GhM_A11G1772	GhM_A08G2930
GhM_A07G0085	GhM_A11G1795	GhM_A08G2941
GhM_A07G0108	GhM_A11G1804	GhM_A08G2959
GhM_A07G0109	GhM_A11G1809	GhM_A08G3063
GhM_A07G0187	GhM_A11G1932	GhM_A08G3122
GhM_A07G0262	GhM_A11G2036	GhM_A08G3160
GhM_A07G0370	GhM_A11G2057	GhM_A08G3162
GhM_A07G0397	GhM_A11G2430	GhM_A08G3178
GhM_A07G0421	GhM_A11G2435	GhM_A09G0015
GhM_A07G0430	GhM_A11G2575	GhM_A09G0071
GhM_A07G0436	GhM_A11G2676	GhM_A09G0170
GhM_A07G0461	GhM_A11G2754	GhM_A09G0194
GhM_A07G0476	GhM_A11G3136	GhM_A09G0195
GhM_A07G0506	GhM_A11G3167	GhM_A09G0233
GhM_A07G0531	GhM_A11G3172	GhM_A09G0271
GhM_A07G0539	GhM_A11G3247	GhM_A09G0309
GhM_A07G0571	GhM_A11G3257	GhM_A09G0311
GhM_A07G0639	GhM_A11G3299	GhM_A09G0416
GhM_A07G0649	GhM_A11G3306	GhM_A09G0462
GhM_A07G0722	GhM_A11G3354	GhM_A09G0515
GhM_A07G0736	GhM_A11G3381	GhM_A09G0526
GhM_A07G0842	GhM_A11G3383	GhM_A09G0573
GhM_A07G0892	GhM_A11G3401	GhM_A09G0578
GhM_A07G0900	GhM_A11G3425	GhM_A09G0596
GhM_A07G0942	GhM_A11G3500	GhM_A09G0692
GhM_A07G0960	GhM_A11G3661	GhM_A09G0777
GhM_A07G0974	GhM_A11G3724	GhM_A09G0835
GhM_A07G0976	GhM_A11G3793	GhM_A09G0847
GhM_A07G0978	GhM_A11G3839	GhM_A09G0912
GhM_A07G0997	GhM_A11G3893	GhM_A09G0920
GhM_A07G1098	GhM_A11G3901	GhM_A09G0921
GhM_A07G1106	GhM_A12G0009	GhM_A09G0971
GhM_A07G1109	GhM_A12G0060	GhM_A09G0973
GhM_A07G1123	GhM_A12G0076	GhM_A09G1000
GhM_A07G1150	GhM_A12G0261	GhM_A09G1015
GhM_A07G1184	GhM_A12G0287	GhM_A09G1094
GhM_A07G1283	GhM_A12G0298	GhM_A09G1125
GhM_A07G1362	GhM_A12G0377	GhM_A09G1142
GhM_A07G1393	GhM_A12G0610	GhM_A09G1168
GhM_A07G1418	GhM_A12G0764	GhM_A09G1331
GhM_A07G1524	GhM_A12G1237	GhM_A09G1367
GhM_A07G1559	GhM_A12G1242	GhM_A09G1378
GhM_A07G1579	GhM_A12G1309	GhM_A09G1468
GhM_A07G1585	GhM_A12G1335	GhM_A09G1470
GhM_A07G1612	GhM_A12G1351	GhM_A09G1538
GhM_A07G1654	GhM_A12G1384	GhM_A09G1539
GhM_A07G1681	GhM_A12G1512	GhM_A09G1581
GhM_A07G1707	GhM_A12G1621	GhM_A09G1584
GhM_A07G1790	GhM_A12G1651	GhM_A09G1587
GhM_A07G1821	GhM_A12G1662	GhM_A09G1647
GhM_A07G1839	GhM_A12G1746	GhM_A09G1668
GhM_A07G1864	GhM_A12G1748	GhM_A09G1669
GhM_A07G1906	GhM_A12G1749	GhM_A09G1693
GhM_A07G1918	GhM_A12G1869	GhM_A09G1733
GhM_A07G1946	GhM_A12G2074	GhM_A09G1755
GhM_A07G1986	GhM_A12G2082	GhM_A09G1772
GhM_A07G2006	GhM_A12G2090	GhM_A09G1808
GhM_A07G2127	GhM_A12G2150	GhM_A09G1903
GhM_A07G2188	GhM_A12G2168	GhM_A09G1905
GhM_A07G2261	GhM_A12G2230	GhM_A09G1920
GhM_A07G2265	GhM_A12G2257	GhM_A09G1923
GhM_A07G2310	GhM_A12G2265	GhM_A09G1957
GhM_A07G2406	GhM_A12G2266	GhM_A09G2045
GhM_A07G2420	GhM_A12G2478	GhM_A09G2196
GhM_A07G2439	GhM_A12G2479	GhM_A09G2215
GhM_A07G2465	GhM_A12G2493	GhM_A09G2242
GhM_A07G2494	GhM_A12G2534	GhM_A09G2288
GhM_A07G2555	GhM_A12G2546	GhM_A09G2406
GhM_A07G2614	GhM_A12G2642	GhM_A09G2416
GhM_A07G2641	GhM_A12G2755	GhM_A09G2551
GhM_A07G2643	GhM_A12G2773	GhM_A09G2561
GhM_A07G2667	GhM_A12G2965	GhM_A09G2610
GhM_A07G2689	GhM_A12G3010	GhM_A09G2683
GhM_A07G2695	GhM_A12G3025	GhM_A09G2691
GhM_A07G2725	GhM_A12G3112	GhM_A09G2735
GhM_A07G2727	GhM_A12G3198	GhM_A09G2742
GhM_A07G2730	GhM_A12G3227	GhM_A09G2790
GhM_A07G2805	GhM_A12G3231	GhM_A09G2794
GhM_A07G2808	GhM_A12G3256	GhM_A09G2869
GhM_A07G2844	GhM_A13G0030	GhM_A09G2917
GhM_A07G2847	GhM_A13G0073	GhM_A10G0072
GhM_A07G2877	GhM_A13G0129	GhM_A10G0077
GhM_A07G2890	GhM_A13G0178	GhM_A10G0117
GhM_A07G2900	GhM_A13G0219	GhM_A10G0147
GhM_A07G2968	GhM_A13G0273	GhM_A10G0154
GhM_A08G0150	GhM_A13G0353	GhM_A10G0168
GhM_A08G0161	GhM_A13G0368	GhM_A10G0226
GhM_A08G0181	GhM_A13G0401	GhM_A10G0262
GhM_A08G0240	GhM_A13G0442	GhM_A10G0281
GhM_A08G0310	GhM_A13G0488	GhM_A10G0304
GhM_A08G0313	GhM_A13G0698	GhM_A10G0348
GhM_A08G0336	GhM_A13G0740	GhM_A10G0424
GhM_A08G0484	GhM_A13G0773	GhM_A10G0437
GhM_A08G0486	GhM_A13G0820	GhM_A10G0442
GhM_A08G0595	GhM_A13G1192	GhM_A10G0461
GhM_A08G0671	GhM_A13G1240	GhM_A10G0473
GhM_A08G0681	GhM_A13G1247	GhM_A10G0500
GhM_A08G0704	GhM_A13G1266	GhM_A10G0512
GhM_A08G0706	GhM_A13G1308	GhM_A10G0523
GhM_A08G0741	GhM_A13G1359	GhM_A10G0662
GhM_A08G0997	GhM_A13G1609	GhM_A10G0678
GhM_A08G1078	GhM_A13G1914	GhM_A10G0712
GhM_A08G1092	GhM_A13G1940	GhM_A10G0747
GhM_A08G1186	GhM_A13G1982	GhM_A10G0761
GhM_A08G1230	GhM_A13G2358	GhM_A10G0817
GhM_A08G1321	GhM_A13G2429	GhM_A10G0868
GhM_A08G1332	GhM_A13G2457	GhM_A10G0899
GhM_A08G1366	GhM_A13G2498	GhM_A10G0902
GhM_A08G1376	GhM_A13G2663	GhM_A10G0911
GhM_A08G1409	GhM_A13G2890	GhM_A10G1017
GhM_A08G1529	GhM_A13G2901	GhM_A10G1063
GhM_A08G1556	GhM_A13G2929	GhM_A10G1179
GhM_A08G1585	GhM_A13G2975	GhM_A10G1189
GhM_A08G1661	GhM_D01G0118	GhM_A10G1224
GhM_A08G1696	GhM_D01G0184	GhM_A10G1420
GhM_A08G1799	GhM_D01G0210	GhM_A10G1447
GhM_A08G1826	GhM_D01G0369	GhM_A10G1511
GhM_A08G1850	GhM_D01G0382	GhM_A10G1581
GhM_A08G1902	GhM_D01G0401	GhM_A10G1657
GhM_A08G1928	GhM_D01G0407	GhM_A10G1686
GhM_A08G1945	GhM_D01G0410	GhM_A10G1775
GhM_A08G1954	GhM_D01G0416	GhM_A10G1807
GhM_A08G2024	GhM_D01G0458	GhM_A10G1838
GhM_A08G2069	GhM_D01G0470	GhM_A10G1868
GhM_A08G2072	GhM_D01G0538	GhM_A10G1874
GhM_A08G2229	GhM_D01G0675	GhM_A10G1920
GhM_A08G2292	GhM_D01G0703	GhM_A10G1966
GhM_A08G2299	GhM_D01G0834	GhM_A10G2042
GhM_A08G2357	GhM_D01G0895	GhM_A10G2149
GhM_A08G2368	GhM_D01G0952	GhM_A10G2311
GhM_A08G2379	GhM_D01G0990	GhM_A10G2341
GhM_A08G2386	GhM_D01G1028	GhM_A10G2539
GhM_A08G2403	GhM_D01G1222	GhM_A10G2607
GhM_A08G2432	GhM_D01G1423	GhM_A10G2705
GhM_A08G2447	GhM_D01G1469	GhM_A10G2721
GhM_A08G2467	GhM_D01G1778	GhM_A10G2774
GhM_A08G2522	GhM_D01G1848	GhM_A10G2821
GhM_A08G2592	GhM_D01G1873	GhM_A10G2822
GhM_A08G2612	GhM_D01G1958	GhM_A10G2910
GhM_A08G2633	GhM_D01G2331	GhM_A10G2919
GhM_A08G2763	GhM_D01G2477	GhM_A10G2920
GhM_A08G2823	GhM_D01G2585	GhM_A10G2921
GhM_A08G2846	GhM_D01G2610	GhM_A10G2929
GhM_A08G2861	GhM_D01G2643	GhM_A10G2931
GhM_A08G2920	GhM_D02G0179	GhM_A10G2934
GhM_A08G3010	GhM_D02G0187	GhM_A10G2950
GhM_A08G3128	GhM_D02G0208	GhM_A10G2981
GhM_A08G3138	GhM_D02G0404	GhM_A10G2987
GhM_A08G3195	GhM_D02G0429	GhM_A10G3036
GhM_A08G3226	GhM_D02G0538	GhM_A11G0007
GhM_A08G3234	GhM_D02G0555	GhM_A11G0080
GhM_A09G0008	GhM_D02G0587	GhM_A11G0093
GhM_A09G0069	GhM_D02G0626	GhM_A11G0116
GhM_A09G0085	GhM_D02G0676	GhM_A11G0117
GhM_A09G0175	GhM_D02G0777	GhM_A11G0192
GhM_A09G0190	GhM_D02G1020	GhM_A11G0232
GhM_A09G0212	GhM_D02G1039	GhM_A11G0285
GhM_A09G0218	GhM_D02G1116	GhM_A11G0331
GhM_A09G0250	GhM_D02G1120	GhM_A11G0387
GhM_A09G0251	GhM_D02G1150	GhM_A11G0429
GhM_A09G0257	GhM_D02G1349	GhM_A11G0490
GhM_A09G0270	GhM_D02G1387	GhM_A11G0524
GhM_A09G0297	GhM_D02G1439	GhM_A11G0752
GhM_A09G0356	GhM_D02G1563	GhM_A11G0753
GhM_A09G0414	GhM_D02G1750	GhM_A11G0763
GhM_A09G0432	GhM_D02G1902	GhM_A11G0808
GhM_A09G0461	GhM_D02G2004	GhM_A11G0990
GhM_A09G0562	GhM_D02G2029	GhM_A11G1014
GhM_A09G0631	GhM_D02G2090	GhM_A11G1171
GhM_A09G0649	GhM_D02G2134	GhM_A11G1188
GhM_A09G0660	GhM_D02G2196	GhM_A11G1262
GhM_A09G0704	GhM_D02G2243	GhM_A11G1288
GhM_A09G0717	GhM_D02G2357	GhM_A11G1294
GhM_A09G0730	GhM_D02G2398	GhM_A11G1346
GhM_A09G0759	GhM_D02G2417	GhM_A11G1472
GhM_A09G0845	GhM_D02G2438	GhM_A11G1534
GhM_A09G0930	GhM_D02G2460	GhM_A11G1601
GhM_A09G0937	GhM_D02G2468	GhM_A11G1647
GhM_A09G1123	GhM_D02G2472	GhM_A11G1765
GhM_A09G1187	GhM_D02G2680	GhM_A11G1776
GhM_A09G1193	GhM_D02G2681	GhM_A11G1787
GhM_A09G1196	GhM_D02G2715	GhM_A11G1846
GhM_A09G1230	GhM_D02G2773	GhM_A11G1861
GhM_A09G1255	GhM_D02G2782	GhM_A11G1892
GhM_A09G1305	GhM_D02G2798	GhM_A11G1933
GhM_A09G1316	GhM_D02G2806	GhM_A11G1936
GhM_A09G1317	GhM_D03G0022	GhM_A11G2042
GhM_A09G1381	GhM_D03G0035	GhM_A11G2081
GhM_A09G1424	GhM_D03G0083	GhM_A11G2113
GhM_A09G1448	GhM_D03G0108	GhM_A11G2123
GhM_A09G1570	GhM_D03G0155	GhM_A11G2136
GhM_A09G1573	GhM_D03G0220	GhM_A11G2153
GhM_A09G1586	GhM_D03G0295	GhM_A11G2154
GhM_A09G1615	GhM_D03G0344	GhM_A11G2181
GhM_A09G1665	GhM_D03G0489	GhM_A11G2182
GhM_A09G1698	GhM_D03G0513	GhM_A11G2308
GhM_A09G1708	GhM_D03G0543	GhM_A11G2334
GhM_A09G1717	GhM_D03G0697	GhM_A11G2464
GhM_A09G1802	GhM_D03G0785	GhM_A11G2495
GhM_A09G1809	GhM_D03G0974	GhM_A11G2623
GhM_A09G1811	GhM_D03G1045	GhM_A11G2705
GhM_A09G1826	GhM_D03G1061	GhM_A11G2718
GhM_A09G1843	GhM_D03G1103	GhM_A11G2729
GhM_A09G1868	GhM_D03G1192	GhM_A11G2780
GhM_A09G1893	GhM_D03G1214	GhM_A11G2986
GhM_A09G1933	GhM_D03G1230	GhM_A11G3004
GhM_A09G1938	GhM_D03G1488	GhM_A11G3036
GhM_A09G1951	GhM_D03G1510	GhM_A11G3178
GhM_A09G1994	GhM_D03G1591	GhM_A11G3180
GhM_A09G2025	GhM_D03G1604	GhM_A11G3311
GhM_A09G2026	GhM_D03G1681	GhM_A11G3595
GhM_A09G2029	GhM_D03G1732	GhM_A11G3678
GhM_A09G2039	GhM_D03G1787	GhM_A11G3691
GhM_A09G2077	GhM_D03G1841	GhM_A11G3727
GhM_A09G2118	GhM_D03G1866	GhM_A11G3894
GhM_A09G2124	GhM_D03G1945	GhM_A11G4010
GhM_A09G2129	GhM_D03G1954	GhM_A11G4012
GhM_A09G2160	GhM_D03G2016	GhM_A11G4024
GhM_A09G2171	GhM_D03G2079	GhM_A11G4111
GhM_A09G2193	GhM_D04G0152	GhM_A12G0025
GhM_A09G2198	GhM_D04G0173	GhM_A12G0059
GhM_A09G2275	GhM_D04G0184	GhM_A12G0153
GhM_A09G2282	GhM_D04G0315	GhM_A12G0165
GhM_A09G2292	GhM_D04G0316	GhM_A12G0204
GhM_A09G2296	GhM_D04G0327	GhM_A12G0229
GhM_A09G2312	GhM_D04G0331	GhM_A12G0303
GhM_A09G2326	GhM_D04G0379	GhM_A12G0356
GhM_A09G2333	GhM_D04G0514	GhM_A12G0441
GhM_A09G2422	GhM_D04G0520	GhM_A12G0554
GhM_A09G2433	GhM_D04G0560	GhM_A12G0623
GhM_A09G2449	GhM_D04G0564	GhM_A12G0634
GhM_A09G2459	GhM_D04G0588	GhM_A12G0673
GhM_A09G2472	GhM_D04G0702	GhM_A12G0676
GhM_A09G2480	GhM_D04G0748	GhM_A12G0688
GhM_A09G2490	GhM_D04G0823	GhM_A12G0692
GhM_A09G2527	GhM_D04G0882	GhM_A12G0694
GhM_A09G2531	GhM_D04G0916	GhM_A12G0696
GhM_A09G2533	GhM_D04G0990	GhM_A12G0722
GhM_A09G2537	GhM_D04G1045	GhM_A12G0842
GhM_A09G2562	GhM_D04G1298	GhM_A12G1034
GhM_A09G2575	GhM_D04G1300	GhM_A12G1045
GhM_A09G2634	GhM_D04G1434	GhM_A12G1084
GhM_A09G2635	GhM_D04G1460	GhM_A12G1118
GhM_A09G2723	GhM_D04G1469	GhM_A12G1280
GhM_A09G2743	GhM_D04G1472	GhM_A12G1294
GhM_A09G2745	GhM_D04G1479	GhM_A12G1295
GhM_A09G2746	GhM_D04G1561	GhM_A12G1296
GhM_A09G2764	GhM_D04G1574	GhM_A12G1344
GhM_A09G2843	GhM_D04G1667	GhM_A12G1372
GhM_A09G2845	GhM_D04G1819	GhM_A12G1382
GhM_A09G2870	GhM_D04G1842	GhM_A12G1462
GhM_A09G2899	GhM_D04G1861	GhM_A12G1480
GhM_A09G2916	GhM_D04G1864	GhM_A12G1514
GhM_A09G2946	GhM_D04G1866	GhM_A12G1527
GhM_A09G3009	GhM_D04G1877	GhM_A12G1533
GhM_A10G0044	GhM_D04G1924	GhM_A12G1609
GhM_A10G0120	GhM_D04G2105	GhM_A12G1638
GhM_A10G0148	GhM_D04G2208	GhM_A12G1776
GhM_A10G0153	GhM_D04G2310	GhM_A12G1788
GhM_A10G0177	GhM_D04G2318	GhM_A12G1903
GhM_A10G0234	GhM_D04G2319	GhM_A12G1913
GhM_A10G0245	GhM_D05G0067	GhM_A12G1991
GhM_A10G0264	GhM_D05G0139	GhM_A12G2066
GhM_A10G0293	GhM_D05G0182	GhM_A12G2113
GhM_A10G0316	GhM_D05G0236	GhM_A12G2232
GhM_A10G0338	GhM_D05G0369	GhM_A12G2317
GhM_A10G0355	GhM_D05G0379	GhM_A12G2368
GhM_A10G0378	GhM_D05G0384	GhM_A12G2372
GhM_A10G0428	GhM_D05G0402	GhM_A12G2379
GhM_A10G0462	GhM_D05G0512	GhM_A12G2386
GhM_A10G0521	GhM_D05G0520	GhM_A12G2392
GhM_A10G0565	GhM_D05G0543	GhM_A12G2405
GhM_A10G0567	GhM_D05G0643	GhM_A12G2418
GhM_A10G0627	GhM_D05G0760	GhM_A12G2467
GhM_A10G0666	GhM_D05G0923	GhM_A12G2499
GhM_A10G0667	GhM_D05G0939	GhM_A12G2523
GhM_A10G0706	GhM_D05G1025	GhM_A12G2553
GhM_A10G0743	GhM_D05G1203	GhM_A12G2556
GhM_A10G0786	GhM_D05G1264	GhM_A12G2577
GhM_A10G0846	GhM_D05G1284	GhM_A12G2656
GhM_A10G0863	GhM_D05G1289	GhM_A12G2666
GhM_A10G0878	GhM_D05G1357	GhM_A12G2671
GhM_A10G0933	GhM_D05G1404	GhM_A12G2733
GhM_A10G0944	GhM_D05G1498	GhM_A12G2749
GhM_A10G0964	GhM_D05G1555	GhM_A12G2782
GhM_A10G1040	GhM_D05G1611	GhM_A12G2803
GhM_A10G1043	GhM_D05G1651	GhM_A12G2805
GhM_A10G1126	GhM_D05G1666	GhM_A12G2812
GhM_A10G1140	GhM_D05G1731	GhM_A12G2817
GhM_A10G1150	GhM_D05G1738	GhM_A12G2819
GhM_A10G1242	GhM_D05G1849	GhM_A12G2845
GhM_A10G1321	GhM_D05G1897	GhM_A12G2867
GhM_A10G1323	GhM_D05G1973	GhM_A12G2869
GhM_A10G1378	GhM_D05G1985	GhM_A12G2875
GhM_A10G1470	GhM_D05G2165	GhM_A12G2900
GhM_A10G1479	GhM_D05G2168	GhM_A12G2964
GhM_A10G1547	GhM_D05G2282	GhM_A12G3034
GhM_A10G1560	GhM_D05G2361	GhM_A12G3107
GhM_A10G1561	GhM_D05G2433	GhM_A12G3119
GhM_A10G1644	GhM_D05G2466	GhM_A12G3162
GhM_A10G1661	GhM_D05G2534	GhM_A12G3176
GhM_A10G1674	GhM_D05G2539	GhM_A12G3213
GhM_A10G1705	GhM_D05G2595	GhM_A12G3237
GhM_A10G1708	GhM_D05G2630	GhM_A12G3329
GhM_A10G1732	GhM_D05G2634	GhM_A12G3338
GhM_A10G1755	GhM_D05G2796	GhM_A13G0077
GhM_A10G1770	GhM_D05G2905	GhM_A13G0094
GhM_A10G1778	GhM_D05G2990	GhM_A13G0138
GhM_A10G1820	GhM_D05G3045	GhM_A13G0146
GhM_A10G1839	GhM_D05G3382	GhM_A13G0198
GhM_A10G1866	GhM_D05G3391	GhM_A13G0320
GhM_A10G1882	GhM_D05G3485	GhM_A13G0333
GhM_A10G1894	GhM_D05G3628	GhM_A13G0427
GhM_A10G1943	GhM_D05G3641	GhM_A13G0429
GhM_A10G1973	GhM_D05G3811	GhM_A13G0432
GhM_A10G1991	GhM_D05G3918	GhM_A13G0453
GhM_A10G2076	GhM_D05G3940	GhM_A13G0482
GhM_A10G2119	GhM_D05G3987	GhM_A13G0491
GhM_A10G2132	GhM_D05G4164	GhM_A13G0538
GhM_A10G2135	GhM_D05G4265	GhM_A13G0638
GhM_A10G2146	GhM_D05G4344	GhM_A13G0647
GhM_A10G2216	GhM_D06G0015	GhM_A13G0692
GhM_A10G2239	GhM_D06G0034	GhM_A13G0814
GhM_A10G2243	GhM_D06G0185	GhM_A13G0827
GhM_A10G2272	GhM_D06G0234	GhM_A13G0831
GhM_A10G2292	GhM_D06G0240	GhM_A13G0909
GhM_A10G2351	GhM_D06G0291	GhM_A13G0923
GhM_A10G2422	GhM_D06G0322	GhM_A13G0952
GhM_A10G2445	GhM_D06G0418	GhM_A13G1174
GhM_A10G2452	GhM_D06G0423	GhM_A13G1317
GhM_A10G2468	GhM_D06G0540	GhM_A13G1492
GhM_A10G2493	GhM_D06G0572	GhM_A13G1507
GhM_A10G2504	GhM_D06G0641	GhM_A13G1509
GhM_A10G2512	GhM_D06G0687	GhM_A13G1535
GhM_A10G2523	GhM_D06G0753	GhM_A13G1569
GhM_A10G2527	GhM_D06G0811	GhM_A13G1596
GhM_A10G2664	GhM_D06G0834	GhM_A13G1682
GhM_A10G2720	GhM_D06G0869	GhM_A13G1699
GhM_A10G2723	GhM_D06G0880	GhM_A13G1755
GhM_A10G2731	GhM_D06G0923	GhM_A13G1770
GhM_A10G2748	GhM_D06G0980	GhM_A13G1796
GhM_A10G2769	GhM_D06G1038	GhM_A13G1797
GhM_A10G2770	GhM_D06G1063	GhM_A13G1801
GhM_A10G2783	GhM_D06G1078	GhM_A13G1805
GhM_A10G2802	GhM_D06G1139	GhM_A13G1868
GhM_A10G2814	GhM_D06G1152	GhM_A13G1888
GhM_A10G2830	GhM_D06G1154	GhM_A13G1907
GhM_A10G2911	GhM_D06G1166	GhM_A13G1920
GhM_A10G2917	GhM_D06G1203	GhM_A13G2263
GhM_A10G2962	GhM_D06G1322	GhM_A13G2383
GhM_A10G2963	GhM_D06G1411	GhM_A13G2402
GhM_A10G2998	GhM_D06G1517	GhM_A13G2497
GhM_A10G3029	GhM_D06G1552	GhM_A13G2532
GhM_A11G0037	GhM_D06G1569	GhM_A13G2533
GhM_A11G0038	GhM_D06G1636	GhM_A13G2690
GhM_A11G0049	GhM_D06G1777	GhM_A13G2798
GhM_A11G0054	GhM_D06G1779	GhM_A13G2850
GhM_A11G0072	GhM_D06G1810	GhM_A13G2871
GhM_A11G0079	GhM_D06G1855	GhM_A13G3000
GhM_A11G0105	GhM_D06G1861	GhM_D01G0116
GhM_A11G0126	GhM_D06G1895	GhM_D01G0136
GhM_A11G0130	GhM_D06G1962	GhM_D01G0153
GhM_A11G0259	GhM_D06G2111	GhM_D01G0177
GhM_A11G0278	GhM_D06G2195	GhM_D01G0183
GhM_A11G0288	GhM_D06G2301	GhM_D01G0195
GhM_A11G0289	GhM_D06G2432	GhM_D01G0200
GhM_A11G0297	GhM_D06G2445	GhM_D01G0250
GhM_A11G0356	GhM_D06G2466	GhM_D01G0301
GhM_A11G0398	GhM_D06G2616	GhM_D01G0307
GhM_A11G0452	GhM_D07G0127	GhM_D01G0313
GhM_A11G0480	GhM_D07G0192	GhM_D01G0344
GhM_A11G0492	GhM_D07G0211	GhM_D01G0383
GhM_A11G0536	GhM_D07G0225	GhM_D01G0392
GhM_A11G0547	GhM_D07G0253	GhM_D01G0397
GhM_A11G0548	GhM_D07G0270	GhM_D01G0402
GhM_A11G0618	GhM_D07G0366	GhM_D01G0404
GhM_A11G0725	GhM_D07G0392	GhM_D01G0406
GhM_A11G0736	GhM_D07G0536	GhM_D01G0545
GhM_A11G0817	GhM_D07G0539	GhM_D01G0546
GhM_A11G0888	GhM_D07G0639	GhM_D01G0579
GhM_A11G0906	GhM_D07G0686	GhM_D01G0621
GhM_A11G0917	GhM_D07G0704	GhM_D01G0663
GhM_A11G0923	GhM_D07G0900	GhM_D01G0690
GhM_A11G0987	GhM_D07G0904	GhM_D01G0700
GhM_A11G1015	GhM_D07G0922	GhM_D01G0711
GhM_A11G1016	GhM_D07G0959	GhM_D01G0713
GhM_A11G1019	GhM_D07G0961	GhM_D01G0723
GhM_A11G1060	GhM_D07G1018	GhM_D01G0791
GhM_A11G1135	GhM_D07G1049	GhM_D01G0839
GhM_A11G1148	GhM_D07G1096	GhM_D01G0857
GhM_A11G1161	GhM_D07G1131	GhM_D01G0876
GhM_A11G1172	GhM_D07G1185	GhM_D01G0985
GhM_A11G1192	GhM_D07G1210	GhM_D01G1192
GhM_A11G1201	GhM_D07G1285	GhM_D01G1249
GhM_A11G1211	GhM_D07G1306	GhM_D01G1321
GhM_A11G1221	GhM_D07G1320	GhM_D01G1350
GhM_A11G1250	GhM_D07G1404	GhM_D01G1384
GhM_A11G1285	GhM_D07G1465	GhM_D01G1553
GhM_A11G1286	GhM_D07G1574	GhM_D01G1623
GhM_A11G1287	GhM_D07G1659	GhM_D01G1784
GhM_A11G1295	GhM_D07G1875	GhM_D01G1813
GhM_A11G1307	GhM_D07G1927	GhM_D01G1893
GhM_A11G1327	GhM_D07G1942	GhM_D01G1968
GhM_A11G1328	GhM_D07G1955	GhM_D01G2020
GhM_A11G1333	GhM_D07G2052	GhM_D01G2128
GhM_A11G1375	GhM_D07G2175	GhM_D01G2231
GhM_A11G1402	GhM_D07G2252	GhM_D01G2273
GhM_A11G1445	GhM_D07G2368	GhM_D01G2293
GhM_A11G1454	GhM_D07G2385	GhM_D01G2305
GhM_A11G1455	GhM_D07G2462	GhM_D01G2318
GhM_A11G1496	GhM_D07G2469	GhM_D01G2376
GhM_A11G1507	GhM_D07G2552	GhM_D01G2398
GhM_A11G1511	GhM_D07G2585	GhM_D01G2399
GhM_A11G1519	GhM_D08G0078	GhM_D01G2401
GhM_A11G1579	GhM_D08G0229	GhM_D01G2498
GhM_A11G1738	GhM_D08G0231	GhM_D01G2510
GhM_A11G1747	GhM_D08G0461	GhM_D01G2566
GhM_A11G1761	GhM_D08G0477	GhM_D01G2574
GhM_A11G1799	GhM_D08G0479	GhM_D01G2606
GhM_A11G1859	GhM_D08G0480	GhM_D01G2661
GhM_A11G1864	GhM_D08G0481	GhM_D01G2676
GhM_A11G1940	GhM_D08G0511	GhM_D02G0020
GhM_A11G1977	GhM_D08G0590	GhM_D02G0068
GhM_A11G1988	GhM_D08G0618	GhM_D02G0090
GhM_A11G2011	GhM_D08G0619	GhM_D02G0093
GhM_A11G2045	GhM_D08G0712	GhM_D02G0194
GhM_A11G2079	GhM_D08G0715	GhM_D02G0226
GhM_A11G2099	GhM_D08G0755	GhM_D02G0258
GhM_A11G2100	GhM_D08G1054	GhM_D02G0280
GhM_A11G2155	GhM_D08G1079	GhM_D02G0281
GhM_A11G2352	GhM_D08G1362	GhM_D02G0319
GhM_A11G2397	GhM_D08G1383	GhM_D02G0377
GhM_A11G2416	GhM_D08G1397	GhM_D02G0395
GhM_A11G2456	GhM_D08G1451	GhM_D02G0411
GhM_A11G2508	GhM_D08G1496	GhM_D02G0430
GhM_A11G2536	GhM_D08G1579	GhM_D02G0431
GhM_A11G2544	GhM_D08G1583	GhM_D02G0432
GhM_A11G2600	GhM_D08G1600	GhM_D02G0502
GhM_A11G2607	GhM_D08G1604	GhM_D02G0540
GhM_A11G2612	GhM_D08G1687	GhM_D02G0668
GhM_A11G2626	GhM_D08G1730	GhM_D02G0682
GhM_A11G2840	GhM_D08G1777	GhM_D02G0855
GhM_A11G2842	GhM_D08G1817	GhM_D02G0863
GhM_A11G3002	GhM_D08G1818	GhM_D02G0974
GhM_A11G3056	GhM_D08G2044	GhM_D02G1057
GhM_A11G3193	GhM_D08G2066	GhM_D02G1410
GhM_A11G3277	GhM_D08G2075	GhM_D02G1485
GhM_A11G3278	GhM_D08G2141	GhM_D02G1494
GhM_A11G3281	GhM_D08G2227	GhM_D02G1517
GhM_A11G3282	GhM_D08G2280	GhM_D02G1542
GhM_A11G3388	GhM_D08G2362	GhM_D02G1699
GhM_A11G3584	GhM_D08G2462	GhM_D02G1700
GhM_A11G3703	GhM_D08G2518	GhM_D02G1855
GhM_A11G3717	GhM_D08G2544	GhM_D02G1942
GhM_A11G3755	GhM_D08G2574	GhM_D02G1950
GhM_A11G3757	GhM_D08G2712	GhM_D02G1965
GhM_A11G3809	GhM_D08G2765	GhM_D02G2012
GhM_A11G3928	GhM_D08G2933	GhM_D02G2037
GhM_A11G3963	GhM_D08G2952	GhM_D02G2083
GhM_A11G4029	GhM_D08G2970	GhM_D02G2103
GhM_A11G4074	GhM_D08G3000	GhM_D02G2118
GhM_A11G4101	GhM_D08G3075	GhM_D02G2176
GhM_A11G4106	GhM_D08G3085	GhM_D02G2182
GhM_A11G4112	GhM_D08G3094	GhM_D02G2183
GhM_A11G4123	GhM_D08G3140	GhM_D02G2189
GhM_A12G0031	GhM_D09G0069	GhM_D02G2208
GhM_A12G0054	GhM_D09G0074	GhM_D02G2224
GhM_A12G0056	GhM_D09G0081	GhM_D02G2296
GhM_A12G0086	GhM_D09G0175	GhM_D02G2448
GhM_A12G0094	GhM_D09G0188	GhM_D02G2467
GhM_A12G0105	GhM_D09G0211	GhM_D02G2490
GhM_A12G0127	GhM_D09G0231	GhM_D02G2504
GhM_A12G0132	GhM_D09G0239	GhM_D02G2563
GhM_A12G0149	GhM_D09G0243	GhM_D02G2574
GhM_A12G0180	GhM_D09G0424	GhM_D02G2589
GhM_A12G0230	GhM_D09G0500	GhM_D02G2660
GhM_A12G0272	GhM_D09G0564	GhM_D02G2661
GhM_A12G0276	GhM_D09G0617	GhM_D02G2678
GhM_A12G0475	GhM_D09G0806	GhM_D02G2693
GhM_A12G0532	GhM_D09G0904	GhM_D02G2724
GhM_A12G0603	GhM_D09G0906	GhM_D03G0007
GhM_A12G0691	GhM_D09G0961	GhM_D03G0011
GhM_A12G0729	GhM_D09G1083	GhM_D03G0070
GhM_A12G0852	GhM_D09G1122	GhM_D03G0074
GhM_A12G0869	GhM_D09G1131	GhM_D03G0118
GhM_A12G0910	GhM_D09G1209	GhM_D03G0143
GhM_A12G0921	GhM_D09G1240	GhM_D03G0186
GhM_A12G1002	GhM_D09G1244	GhM_D03G0218
GhM_A12G1156	GhM_D09G1297	GhM_D03G0249
GhM_A12G1174	GhM_D09G1478	GhM_D03G0250
GhM_A12G1181	GhM_D09G1558	GhM_D03G0293
GhM_A12G1228	GhM_D09G1572	GhM_D03G0320
GhM_A12G1286	GhM_D09G1589	GhM_D03G0334
GhM_A12G1323	GhM_D09G1615	GhM_D03G0521
GhM_A12G1362	GhM_D09G1665	GhM_D03G0551
GhM_A12G1381	GhM_D09G1808	GhM_D03G0556
GhM_A12G1468	GhM_D09G1870	GhM_D03G0745
GhM_A12G1470	GhM_D09G1871	GhM_D03G0753
GhM_A12G1478	GhM_D09G1921	GhM_D03G0838
GhM_A12G1495	GhM_D09G1949	GhM_D03G0963
GhM_A12G1539	GhM_D09G1962	GhM_D03G1049
GhM_A12G1666	GhM_D09G2102	GhM_D03G1144
GhM_A12G1702	GhM_D09G2103	GhM_D03G1244
GhM_A12G1729	GhM_D09G2170	GhM_D03G1246
GhM_A12G1852	GhM_D09G2206	GhM_D03G1377
GhM_A12G1874	GhM_D09G2243	GhM_D03G1506
GhM_A12G1897	GhM_D09G2329	GhM_D03G1564
GhM_A12G1934	GhM_D09G2421	GhM_D03G1565
GhM_A12G1936	GhM_D09G2487	GhM_D03G1595
GhM_A12G2016	GhM_D09G2588	GhM_D03G1668
GhM_A12G2028	GhM_D09G2589	GhM_D03G1677
GhM_A12G2029	GhM_D09G2607	GhM_D03G1738
GhM_A12G2065	GhM_D09G2742	GhM_D03G1758
GhM_A12G2117	GhM_D09G2816	GhM_D03G1798
GhM_A12G2125	GhM_D10G0198	GhM_D03G1823
GhM_A12G2151	GhM_D10G0266	GhM_D03G1842
GhM_A12G2163	GhM_D10G0302	GhM_D03G1973
GhM_A12G2177	GhM_D10G0365	GhM_D03G1989
GhM_A12G2182	GhM_D10G0374	GhM_D03G2020
GhM_A12G2195	GhM_D10G0407	GhM_D03G2048
GhM_A12G2224	GhM_D10G0414	GhM_D03G2049
GhM_A12G2235	GhM_D10G0509	GhM_D03G2062
GhM_A12G2311	GhM_D10G0576	GhM_D03G2078
GhM_A12G2329	GhM_D10G0616	GhM_D04G0072
GhM_A12G2376	GhM_D10G0689	GhM_D04G0083
GhM_A12G2595	GhM_D10G0770	GhM_D04G0155
GhM_A12G2651	GhM_D10G0845	GhM_D04G0189
GhM_A12G2680	GhM_D10G0912	GhM_D04G0276
GhM_A12G2699	GhM_D10G1036	GhM_D04G0313
GhM_A12G2735	GhM_D10G1044	GhM_D04G0347
GhM_A12G2770	GhM_D10G1186	GhM_D04G0399
GhM_A12G2771	GhM_D10G1193	GhM_D04G0404
GhM_A12G2813	GhM_D10G1235	GhM_D04G0423
GhM_A12G2824	GhM_D10G1270	GhM_D04G0454
GhM_A12G2840	GhM_D10G1284	GhM_D04G0508
GhM_A12G2850	GhM_D10G1319	GhM_D04G0553
GhM_A12G2861	GhM_D10G1362	GhM_D04G0567
GhM_A12G2864	GhM_D10G1612	GhM_D04G0573
GhM_A12G2887	GhM_D10G1710	GhM_D04G0630
GhM_A12G2906	GhM_D10G1725	GhM_D04G0664
GhM_A12G2918	GhM_D10G1822	GhM_D04G0690
GhM_A12G2943	GhM_D10G1969	GhM_D04G0827
GhM_A12G2983	GhM_D10G2058	GhM_D04G0896
GhM_A12G3019	GhM_D10G2111	GhM_D04G0935
GhM_A12G3023	GhM_D10G2171	GhM_D04G0953
GhM_A12G3032	GhM_D10G2180	GhM_D04G1009
GhM_A12G3069	GhM_D10G2222	GhM_D04G1186
GhM_A12G3073	GhM_D10G2230	GhM_D04G1240
GhM_A12G3082	GhM_D10G2236	GhM_D04G1344
GhM_A12G3169	GhM_D10G2320	GhM_D04G1356
GhM_A12G3178	GhM_D10G2376	GhM_D04G1386
GhM_A12G3220	GhM_D10G2543	GhM_D04G1435
GhM_A12G3272	GhM_D10G2623	GhM_D04G1458
GhM_A12G3274	GhM_D10G2632	GhM_D04G1519
GhM_A12G3314	GhM_D10G2643	GhM_D04G1564
GhM_A12G3362	GhM_D10G2696	GhM_D04G1573
GhM_A13G0088	GhM_D10G2697	GhM_D04G1710
GhM_A13G0089	GhM_D10G2756	GhM_D04G1724
GhM_A13G0143	GhM_D10G2781	GhM_D04G1739
GhM_A13G0155	GhM_D10G2820	GhM_D04G1779
GhM_A13G0188	GhM_D10G2843	GhM_D04G1814
GhM_A13G0247	GhM_D10G2888	GhM_D04G1998
GhM_A13G0287	GhM_D10G2915	GhM_D04G2000
GhM_A13G0330	GhM_D10G2953	GhM_D04G2145
GhM_A13G0340	GhM_D10G2986	GhM_D04G2148
GhM_A13G0379	GhM_D11G0083	GhM_D04G2162
GhM_A13G0426	GhM_D11G0106	GhM_D04G2165
GhM_A13G0465	GhM_D11G0107	GhM_D04G2193
GhM_A13G0468	GhM_D11G0156	GhM_D04G2213
GhM_A13G0471	GhM_D11G0166	GhM_D04G2251
GhM_A13G0474	GhM_D11G0172	GhM_D04G2284
GhM_A13G0514	GhM_D11G0196	GhM_D04G2298
GhM_A13G0518	GhM_D11G0274	GhM_D04G2327
GhM_A13G0521	GhM_D11G0278	GhM_D05G0064
GhM_A13G0522	GhM_D11G0300	GhM_D05G0143
GhM_A13G0552	GhM_D11G0313	GhM_D05G0149
GhM_A13G0588	GhM_D11G0329	GhM_D05G0296
GhM_A13G0614	GhM_D11G0353	GhM_D05G0332
GhM_A13G0710	GhM_D11G0395	GhM_D05G0349
GhM_A13G0732	GhM_D11G0432	GhM_D05G0364
GhM_A13G0783	GhM_D11G0534	GhM_D05G0365
GhM_A13G0848	GhM_D11G0544	GhM_D05G0376
GhM_A13G0854	GhM_D11G0588	GhM_D05G0377
GhM_A13G0880	GhM_D11G0591	GhM_D05G0378
GhM_A13G0941	GhM_D11G0597	GhM_D05G0382
GhM_A13G0943	GhM_D11G0764	GhM_D05G0397
GhM_A13G0956	GhM_D11G0780	GhM_D05G0466
GhM_A13G0982	GhM_D11G0796	GhM_D05G0484
GhM_A13G1068	GhM_D11G0895	GhM_D05G0493
GhM_A13G1073	GhM_D11G0963	GhM_D05G0559
GhM_A13G1113	GhM_D11G0985	GhM_D05G0563
GhM_A13G1114	GhM_D11G1093	GhM_D05G0608
GhM_A13G1293	GhM_D11G1240	GhM_D05G0693
GhM_A13G1386	GhM_D11G1282	GhM_D05G0695
GhM_A13G1422	GhM_D11G1361	GhM_D05G0702
GhM_A13G1534	GhM_D11G1417	GhM_D05G0722
GhM_A13G1565	GhM_D11G1485	GhM_D05G0746
GhM_A13G1602	GhM_D11G1556	GhM_D05G0788
GhM_A13G1663	GhM_D11G1559	GhM_D05G0800
GhM_A13G1672	GhM_D11G1682	GhM_D05G0862
GhM_A13G1681	GhM_D11G1756	GhM_D05G0863
GhM_A13G1739	GhM_D11G1805	GhM_D05G0879
GhM_A13G1792	GhM_D11G1818	GhM_D05G0886
GhM_A13G1798	GhM_D11G1910	GhM_D05G0902
GhM_A13G1818	GhM_D11G2098	GhM_D05G0942
GhM_A13G1825	GhM_D11G2101	GhM_D05G0952
GhM_A13G1916	GhM_D11G2130	GhM_D05G0990
GhM_A13G1942	GhM_D11G2139	GhM_D05G1009
GhM_A13G1992	GhM_D11G2324	GhM_D05G1033
GhM_A13G2002	GhM_D11G2357	GhM_D05G1102
GhM_A13G2022	GhM_D11G2452	GhM_D05G1179
GhM_A13G2033	GhM_D11G2580	GhM_D05G1217
GhM_A13G2034	GhM_D11G2786	GhM_D05G1228
GhM_A13G2044	GhM_D11G2948	GhM_D05G1269
GhM_A13G2046	GhM_D11G3213	GhM_D05G1279
GhM_A13G2052	GhM_D11G3260	GhM_D05G1370
GhM_A13G2132	GhM_D11G3293	GhM_D05G1475
GhM_A13G2149	GhM_D11G3340	GhM_D05G1489
GhM_A13G2173	GhM_D11G3384	GhM_D05G1532
GhM_A13G2176	GhM_D11G3388	GhM_D05G1558
GhM_A13G2197	GhM_D11G3509	GhM_D05G1559
GhM_A13G2248	GhM_D11G3525	GhM_D05G1587
GhM_A13G2349	GhM_D11G3636	GhM_D05G1588
GhM_A13G2435	GhM_D11G3716	GhM_D05G1662
GhM_A13G2443	GhM_D11G3799	GhM_D05G1718
GhM_A13G2445	GhM_D11G3804	GhM_D05G1792
GhM_A13G2486	GhM_D11G3806	GhM_D05G1823
GhM_A13G2508	GhM_D11G3869	GhM_D05G1841
GhM_A13G2514	GhM_D11G3884	GhM_D05G1859
GhM_A13G2518	GhM_D11G3923	GhM_D05G1921
GhM_A13G2547	GhM_D11G3984	GhM_D05G1940
GhM_A13G2670	GhM_D12G0084	GhM_D05G1944
GhM_A13G2672	GhM_D12G0135	GhM_D05G1951
GhM_A13G2678	GhM_D12G0153	GhM_D05G1977
GhM_A13G2679	GhM_D12G0160	GhM_D05G2072
GhM_A13G2689	GhM_D12G0209	GhM_D05G2161
GhM_A13G2692	GhM_D12G0328	GhM_D05G2267
GhM_A13G2710	GhM_D12G0416	GhM_D05G2286
GhM_A13G2725	GhM_D12G0440	GhM_D05G2308
GhM_A13G2741	GhM_D12G0514	GhM_D05G2326
GhM_A13G2786	GhM_D12G0554	GhM_D05G2339
GhM_A13G2804	GhM_D12G0562	GhM_D05G2382
GhM_A13G2849	GhM_D12G0689	GhM_D05G2387
GhM_A13G2858	GhM_D12G0752	GhM_D05G2390
GhM_A13G2878	GhM_D12G0810	GhM_D05G2441
GhM_A13G2961	GhM_D12G0926	GhM_D05G2486
GhM_A13G2978	GhM_D12G1034	GhM_D05G2501
GhM_D01G0013	GhM_D12G1099	GhM_D05G2505
GhM_D01G0056	GhM_D12G1232	GhM_D05G2540
GhM_D01G0065	GhM_D12G1314	GhM_D05G2580
GhM_D01G0085	GhM_D12G1318	GhM_D05G2590
GhM_D01G0128	GhM_D12G1497	GhM_D05G2615
GhM_D01G0198	GhM_D12G1584	GhM_D05G2618
GhM_D01G0236	GhM_D12G1600	GhM_D05G2619
GhM_D01G0266	GhM_D12G1611	GhM_D05G2657
GhM_D01G0285	GhM_D12G1644	GhM_D05G2676
GhM_D01G0306	GhM_D12G1748	GhM_D05G2697
GhM_D01G0311	GhM_D12G1826	GhM_D05G2782
GhM_D01G0338	GhM_D12G1870	GhM_D05G2783
GhM_D01G0363	GhM_D12G1912	GhM_D05G2791
GhM_D01G0377	GhM_D12G2134	GhM_D05G2839
GhM_D01G0400	GhM_D12G2274	GhM_D05G2954
GhM_D01G0415	GhM_D12G2364	GhM_D05G2979
GhM_D01G0558	GhM_D12G2420	GhM_D05G3133
GhM_D01G0618	GhM_D12G2463	GhM_D05G3135
GhM_D01G0670	GhM_D12G2484	GhM_D05G3145
GhM_D01G0689	GhM_D12G2541	GhM_D05G3158
GhM_D01G0714	GhM_D12G2556	GhM_D05G3169
GhM_D01G0730	GhM_D12G2635	GhM_D05G3262
GhM_D01G0742	GhM_D12G2669	GhM_D05G3274
GhM_D01G0846	GhM_D12G2674	GhM_D05G3280
GhM_D01G0851	GhM_D12G2752	GhM_D05G3362
GhM_D01G0893	GhM_D12G2763	GhM_D05G3393
GhM_D01G0935	GhM_D12G2787	GhM_D05G3429
GhM_D01G1029	GhM_D12G2854	GhM_D05G3450
GhM_D01G1083	GhM_D12G2997	GhM_D05G3493
GhM_D01G1140	GhM_D12G3005	GhM_D05G3530
GhM_D01G1146	GhM_D12G3008	GhM_D05G3607
GhM_D01G1171	GhM_D12G3039	GhM_D05G3638
GhM_D01G1181	GhM_D12G3067	GhM_D05G3664
GhM_D01G1187	GhM_D12G3083	GhM_D05G3908
GhM_D01G1266	GhM_D12G3144	GhM_D05G3910
GhM_D01G1308	GhM_D12G3195	GhM_D05G4108
GhM_D01G1371	GhM_D12G3199	GhM_D05G4147
GhM_D01G1429	GhM_D12G3269	GhM_D05G4299
GhM_D01G1519	GhM_D13G0190	GhM_D05G4327
GhM_D01G1522	GhM_D13G0268	GhM_D05G4378
GhM_D01G1540	GhM_D13G0269	GhM_D05G4421
GhM_D01G1566	GhM_D13G0270	GhM_D05G4426
GhM_D01G1576	GhM_D13G0297	GhM_D06G0020
GhM_D01G1642	GhM_D13G0311	GhM_D06G0024
GhM_D01G1665	GhM_D13G0431	GhM_D06G0037
GhM_D01G1669	GhM_D13G0444	GhM_D06G0053
GhM_D01G1783	GhM_D13G0515	GhM_D06G0068
GhM_D01G1787	GhM_D13G0516	GhM_D06G0129
GhM_D01G1838	GhM_D13G0677	GhM_D06G0135
GhM_D01G1880	GhM_D13G0707	GhM_D06G0136
GhM_D01G1936	GhM_D13G0741	GhM_D06G0156
GhM_D01G1944	GhM_D13G0798	GhM_D06G0163
GhM_D01G2024	GhM_D13G0861	GhM_D06G0164
GhM_D01G2041	GhM_D13G0890	GhM_D06G0187
GhM_D01G2043	GhM_D13G0969	GhM_D06G0255
GhM_D01G2095	GhM_D13G1344	GhM_D06G0264
GhM_D01G2129	GhM_D13G1348	GhM_D06G0265
GhM_D01G2142	GhM_D13G1514	GhM_D06G0361
GhM_D01G2160	GhM_D13G1544	GhM_D06G0379
GhM_D01G2188	GhM_D13G1548	GhM_D06G0416
GhM_D01G2222	GhM_D13G1645	GhM_D06G0486
GhM_D01G2372	GhM_D13G1673	GhM_D06G0500
GhM_D01G2460	GhM_D13G1700	GhM_D06G0515
GhM_D01G2463	GhM_D13G1810	GhM_D06G0550
GhM_D01G2465	GhM_D13G1840	GhM_D06G0603
GhM_D01G2468	GhM_D13G1955	GhM_D06G0709
GhM_D01G2535	GhM_D13G2064	GhM_D06G0720
GhM_D01G2537	GhM_D13G2083	GhM_D06G0781
GhM_D01G2573	GhM_D13G2122	GhM_D06G0875
GhM_D01G2575	GhM_D13G2152	GhM_D06G1015
GhM_D01G2576	GhM_D13G2258	GhM_D06G1155
GhM_D01G2589	GhM_D13G2326	GhM_D06G1219
GhM_D01G2590	GhM_D13G2401	GhM_D06G1286
GhM_D01G2600	GhM_D13G2417	GhM_D06G1345
GhM_D01G2709	GhM_D13G2425	GhM_D06G1368
GhM_D02G0003	GhM_D13G2457	GhM_D06G1398
GhM_D02G0027	GhM_D13G2491	GhM_D06G1449
GhM_D02G0060	GhM_D13G2524	GhM_D06G1486
GhM_D02G0064	GhM_D13G2567	GhM_D06G1596
GhM_D02G0083	GhM_D13G2655	GhM_D06G1682
GhM_D02G0140	GhM_D13G2686	GhM_D06G1707
GhM_D02G0168	GhM_D13G2731	GhM_D06G1899
GhM_D02G0176	GhM_D13G2829	GhM_D06G1902
GhM_D02G0178	GhM_Scaf001G013	GhM_D06G1914
GhM_D02G0180	GhM_Scaf005G082	GhM_D06G1927
GhM_D02G0184	GhM_Scaf008G095	GhM_D06G1929
GhM_D02G0197	GhM_Scaf019G132	GhM_D06G1954
GhM_D02G0198	GhM_Scaf048G186	GhM_D06G1982
GhM_D02G0199	GhM_Scaf147G298	GhM_D06G2024
GhM_D02G0245	GhM_Scaf185G309	GhM_D06G2035
GhM_D02G0269	GhM_Scaf185G310	GhM_D06G2038
GhM_D02G0286	GhM_Scaf185G311	GhM_D06G2047
GhM_D02G0287	GhM_Scaf215G336	GhM_D06G2061
GhM_D02G0308	GhM_Scaf217G339	GhM_D06G2099
GhM_D02G0329	GhM_Scaf220G347	GhM_D06G2142
GhM_D02G0331	GhM_Scaf235G360	GhM_D06G2146
GhM_D02G0386	GhM_Scaf265G377	GhM_D06G2158
GhM_D02G0408		GhM_D06G2225
GhM_D02G0512		GhM_D06G2287
GhM_D02G0546		GhM_D06G2294
GhM_D02G0550		GhM_D06G2377
GhM_D02G0562		GhM_D06G2396
GhM_D02G0567		GhM_D06G2402
GhM_D02G0575		GhM_D06G2423
GhM_D02G0604		GhM_D06G2435
GhM_D02G0605		GhM_D06G2448
GhM_D02G0679		GhM_D07G0074
GhM_D02G0683		GhM_D07G0088
GhM_D02G0699		GhM_D07G0196
GhM_D02G0765		GhM_D07G0200
GhM_D02G0772		GhM_D07G0218
GhM_D02G0836		GhM_D07G0242
GhM_D02G0910		GhM_D07G0295
GhM_D02G0930		GhM_D07G0346
GhM_D02G0962		GhM_D07G0393
GhM_D02G1040		GhM_D07G0401
GhM_D02G1159		GhM_D07G0411
GhM_D02G1198		GhM_D07G0479
GhM_D02G1229		GhM_D07G0544
GhM_D02G1267		GhM_D07G0565
GhM_D02G1412		GhM_D07G0575
GhM_D02G1466		GhM_D07G0605
GhM_D02G1584		GhM_D07G0608
GhM_D02G1674		GhM_D07G0642
GhM_D02G1722		GhM_D07G0643
GhM_D02G1746		GhM_D07G0723
GhM_D02G1803		GhM_D07G0736
GhM_D02G1822		GhM_D07G0767
GhM_D02G1826		GhM_D07G0806
GhM_D02G1872		GhM_D07G0814
GhM_D02G1963		GhM_D07G0869
GhM_D02G2009		GhM_D07G0971
GhM_D02G2059		GhM_D07G1104
GhM_D02G2085		GhM_D07G1202
GhM_D02G2120		GhM_D07G1283
GhM_D02G2136		GhM_D07G1349
GhM_D02G2141		GhM_D07G1434
GhM_D02G2153		GhM_D07G1479
GhM_D02G2299		GhM_D07G1495
GhM_D02G2415		GhM_D07G1544
GhM_D02G2420		GhM_D07G1575
GhM_D02G2425		GhM_D07G1583
GhM_D02G2452		GhM_D07G1610
GhM_D02G2465		GhM_D07G1646
GhM_D02G2492		GhM_D07G1728
GhM_D02G2505		GhM_D07G1755
GhM_D02G2515		GhM_D07G1862
GhM_D02G2545		GhM_D07G1867
GhM_D02G2580		GhM_D07G1974
GhM_D02G2599		GhM_D07G2213
GhM_D02G2658		GhM_D07G2217
GhM_D02G2670		GhM_D07G2239
GhM_D02G2784		GhM_D07G2246
GhM_D02G2800		GhM_D07G2253
GhM_D02G2809		GhM_D07G2309
GhM_D02G2815		GhM_D07G2328
GhM_D03G0045		GhM_D07G2332
GhM_D03G0060		GhM_D07G2341
GhM_D03G0063		GhM_D07G2348
GhM_D03G0087		GhM_D07G2406
GhM_D03G0106		GhM_D07G2467
GhM_D03G0122		GhM_D07G2560
GhM_D03G0138		GhM_D07G2593
GhM_D03G0176		GhM_D07G2623
GhM_D03G0211		GhM_D07G2625
GhM_D03G0214		GhM_D07G2629
GhM_D03G0228		GhM_D07G2631
GhM_D03G0254		GhM_D07G2633
GhM_D03G0268		GhM_D07G2730
GhM_D03G0318		GhM_D07G2742
GhM_D03G0325		GhM_D07G2806
GhM_D03G0382		GhM_D08G0068
GhM_D03G0411		GhM_D08G0069
GhM_D03G0421		GhM_D08G0085
GhM_D03G0432		GhM_D08G0170
GhM_D03G0463		GhM_D08G0298
GhM_D03G0480		GhM_D08G0347
GhM_D03G0483		GhM_D08G0387
GhM_D03G0515		GhM_D08G0426
GhM_D03G0559		GhM_D08G0429
GhM_D03G0654		GhM_D08G0602
GhM_D03G0666		GhM_D08G0654
GhM_D03G0846		GhM_D08G0772
GhM_D03G0862		GhM_D08G0819
GhM_D03G0886		GhM_D08G0953
GhM_D03G0934		GhM_D08G0966
GhM_D03G0939		GhM_D08G0980
GhM_D03G0956		GhM_D08G0983
GhM_D03G0989		GhM_D08G1036
GhM_D03G1001		GhM_D08G1038
GhM_D03G1002		GhM_D08G1353
GhM_D03G1007		GhM_D08G1446
GhM_D03G1056		GhM_D08G1452
GhM_D03G1175		GhM_D08G1561
GhM_D03G1189		GhM_D08G1603
GhM_D03G1262		GhM_D08G1627
GhM_D03G1280		GhM_D08G1636
GhM_D03G1405		GhM_D08G1653
GhM_D03G1416		GhM_D08G1667
GhM_D03G1540		GhM_D08G1771
GhM_D03G1791		GhM_D08G1833
GhM_D03G1793		GhM_D08G1871
GhM_D03G1825		GhM_D08G1878
GhM_D03G1829		GhM_D08G1959
GhM_D03G1838		GhM_D08G1968
GhM_D03G1885		GhM_D08G2021
GhM_D03G1906		GhM_D08G2047
GhM_D03G1907		GhM_D08G2076
GhM_D03G1927		GhM_D08G2108
GhM_D03G2023		GhM_D08G2125
GhM_D03G2057		GhM_D08G2187
GhM_D03G2061		GhM_D08G2191
GhM_D03G2080		GhM_D08G2270
GhM_D04G0036		GhM_D08G2277
GhM_D04G0077		GhM_D08G2298
GhM_D04G0090		GhM_D08G2323
GhM_D04G0104		GhM_D08G2353
GhM_D04G0157		GhM_D08G2363
GhM_D04G0169		GhM_D08G2397
GhM_D04G0170		GhM_D08G2451
GhM_D04G0198		GhM_D08G2459
GhM_D04G0273		GhM_D08G2463
GhM_D04G0330		GhM_D08G2499
GhM_D04G0332		GhM_D08G2514
GhM_D04G0352		GhM_D08G2534
GhM_D04G0380		GhM_D08G2578
GhM_D04G0383		GhM_D08G2581
GhM_D04G0436		GhM_D08G2582
GhM_D04G0502		GhM_D08G2729
GhM_D04G0576		GhM_D08G2748
GhM_D04G0600		GhM_D08G2804
GhM_D04G0643		GhM_D08G2879
GhM_D04G0762		GhM_D08G2891
GhM_D04G0775		GhM_D08G2892
GhM_D04G0838		GhM_D08G2956
GhM_D04G0856		GhM_D08G3105
GhM_D04G0885		GhM_D09G0004
GhM_D04G0921		GhM_D09G0085
GhM_D04G0972		GhM_D09G0134
GhM_D04G0997		GhM_D09G0180
GhM_D04G1087		GhM_D09G0194
GhM_D04G1102		GhM_D09G0209
GhM_D04G1134		GhM_D09G0210
GhM_D04G1180		GhM_D09G0215
GhM_D04G1253		GhM_D09G0222
GhM_D04G1361		GhM_D09G0293
GhM_D04G1382		GhM_D09G0351
GhM_D04G1391		GhM_D09G0383
GhM_D04G1426		GhM_D09G0384
GhM_D04G1509		GhM_D09G0390
GhM_D04G1523		GhM_D09G0422
GhM_D04G1543		GhM_D09G0502
GhM_D04G1559		GhM_D09G0549
GhM_D04G1572		GhM_D09G0846
GhM_D04G1581		GhM_D09G0855
GhM_D04G1613		GhM_D09G0857
GhM_D04G1614		GhM_D09G0867
GhM_D04G1625		GhM_D09G0899
GhM_D04G1677		GhM_D09G0905
GhM_D04G1709		GhM_D09G0935
GhM_D04G1747		GhM_D09G0949
GhM_D04G1835		GhM_D09G0989
GhM_D04G1874		GhM_D09G0998
GhM_D04G1918		GhM_D09G1079
GhM_D04G1946		GhM_D09G1161
GhM_D04G1956		GhM_D09G1295
GhM_D04G1963		GhM_D09G1441
GhM_D04G1967		GhM_D09G1446
GhM_D04G2021		GhM_D09G1448
GhM_D04G2035		GhM_D09G1457
GhM_D04G2068		GhM_D09G1513
GhM_D04G2088		GhM_D09G1608
GhM_D04G2161		GhM_D09G1639
GhM_D04G2371		GhM_D09G1647
GhM_D04G2389		GhM_D09G1668
GhM_D05G0010		GhM_D09G1737
GhM_D05G0011		GhM_D09G1783
GhM_D05G0030		GhM_D09G1802
GhM_D05G0080		GhM_D09G1821
GhM_D05G0096		GhM_D09G1823
GhM_D05G0105		GhM_D09G1850
GhM_D05G0135		GhM_D09G1855
GhM_D05G0154		GhM_D09G1890
GhM_D05G0161		GhM_D09G1928
GhM_D05G0162		GhM_D09G2024
GhM_D05G0165		GhM_D09G2223
GhM_D05G0169		GhM_D09G2290
GhM_D05G0226		GhM_D09G2314
GhM_D05G0259		GhM_D09G2335
GhM_D05G0270		GhM_D09G2347
GhM_D05G0295		GhM_D09G2569
GhM_D05G0302		GhM_D09G2578
GhM_D05G0394		GhM_D09G2661
GhM_D05G0413		GhM_D09G2666
GhM_D05G0421		GhM_D09G2720
GhM_D05G0446		GhM_D09G2778
GhM_D05G0459		GhM_D09G2807
GhM_D05G0481		GhM_D10G0064
GhM_D05G0489		GhM_D10G0131
GhM_D05G0594		GhM_D10G0166
GhM_D05G0634		GhM_D10G0211
GhM_D05G0644		GhM_D10G0236
GhM_D05G0701		GhM_D10G0289
GhM_D05G0720		GhM_D10G0337
GhM_D05G0841		GhM_D10G0340
GhM_D05G0842		GhM_D10G0383
GhM_D05G0847		GhM_D10G0467
GhM_D05G1000		GhM_D10G0480
GhM_D05G1049		GhM_D10G0497
GhM_D05G1074		GhM_D10G0567
GhM_D05G1076		GhM_D10G0618
GhM_D05G1077		GhM_D10G0631
GhM_D05G1078		GhM_D10G0652
GhM_D05G1097		GhM_D10G0668
GhM_D05G1139		GhM_D10G0710
GhM_D05G1154		GhM_D10G0762
GhM_D05G1177		GhM_D10G0779
GhM_D05G1191		GhM_D10G0785
GhM_D05G1195		GhM_D10G0962
GhM_D05G1206		GhM_D10G1025
GhM_D05G1247		GhM_D10G1031
GhM_D05G1308		GhM_D10G1183
GhM_D05G1315		GhM_D10G1225
GhM_D05G1381		GhM_D10G1260
GhM_D05G1486		GhM_D10G1288
GhM_D05G1500		GhM_D10G1358
GhM_D05G1527		GhM_D10G1367
GhM_D05G1531		GhM_D10G1369
GhM_D05G1579		GhM_D10G1417
GhM_D05G1598		GhM_D10G1460
GhM_D05G1612		GhM_D10G1461
GhM_D05G1664		GhM_D10G1528
GhM_D05G1739		GhM_D10G1624
GhM_D05G1744		GhM_D10G1631
GhM_D05G1746		GhM_D10G1635
GhM_D05G1754		GhM_D10G1642
GhM_D05G1777		GhM_D10G1664
GhM_D05G1826		GhM_D10G1698
GhM_D05G1880		GhM_D10G1799
GhM_D05G1898		GhM_D10G1941
GhM_D05G2049		GhM_D10G1952
GhM_D05G2073		GhM_D10G2008
GhM_D05G2105		GhM_D10G2009
GhM_D05G2112		GhM_D10G2025
GhM_D05G2184		GhM_D10G2084
GhM_D05G2211		GhM_D10G2147
GhM_D05G2224		GhM_D10G2210
GhM_D05G2239		GhM_D10G2371
GhM_D05G2251		GhM_D10G2425
GhM_D05G2263		GhM_D10G2443
GhM_D05G2265		GhM_D10G2646
GhM_D05G2272		GhM_D10G2699
GhM_D05G2277		GhM_D10G2794
GhM_D05G2306		GhM_D10G2857
GhM_D05G2342		GhM_D10G2890
GhM_D05G2383		GhM_D10G2906
GhM_D05G2439		GhM_D10G2907
GhM_D05G2490		GhM_D10G2939
GhM_D05G2507		GhM_D10G2945
GhM_D05G2513		GhM_D10G2977
GhM_D05G2525		GhM_D11G0030
GhM_D05G2555		GhM_D11G0116
GhM_D05G2573		GhM_D11G0190
GhM_D05G2703		GhM_D11G0226
GhM_D05G2739		GhM_D11G0306
GhM_D05G2784		GhM_D11G0479
GhM_D05G2785		GhM_D11G0526
GhM_D05G2808		GhM_D11G0527
GhM_D05G2816		GhM_D11G0557
GhM_D05G2857		GhM_D11G0680
GhM_D05G2861		GhM_D11G0682
GhM_D05G2864		GhM_D11G0683
GhM_D05G2891		GhM_D11G0765
GhM_D05G2908		GhM_D11G0828
GhM_D05G2913		GhM_D11G0896
GhM_D05G2924		GhM_D11G0921
GhM_D05G2963		GhM_D11G0931
GhM_D05G2970		GhM_D11G1041
GhM_D05G2976		GhM_D11G1082
GhM_D05G2993		GhM_D11G1102
GhM_D05G2999		GhM_D11G1157
GhM_D05G3058		GhM_D11G1168
GhM_D05G3107		GhM_D11G1183
GhM_D05G3193		GhM_D11G1271
GhM_D05G3212		GhM_D11G1329
GhM_D05G3235		GhM_D11G1371
GhM_D05G3283		GhM_D11G1378
GhM_D05G3305		GhM_D11G1381
GhM_D05G3359		GhM_D11G1401
GhM_D05G3378		GhM_D11G1518
GhM_D05G3407		GhM_D11G1579
GhM_D05G3473		GhM_D11G1594
GhM_D05G3555		GhM_D11G1634
GhM_D05G3571		GhM_D11G1668
GhM_D05G3646		GhM_D11G1750
GhM_D05G3656		GhM_D11G1854
GhM_D05G3727		GhM_D11G1883
GhM_D05G3890		GhM_D11G1886
GhM_D05G3969		GhM_D11G1902
GhM_D05G4020		GhM_D11G1921
GhM_D05G4076		GhM_D11G2028
GhM_D05G4083		GhM_D11G2100
GhM_D05G4107		GhM_D11G2124
GhM_D05G4120		GhM_D11G2183
GhM_D05G4144		GhM_D11G2290
GhM_D05G4149		GhM_D11G2295
GhM_D05G4159		GhM_D11G2382
GhM_D05G4163		GhM_D11G2392
GhM_D05G4211		GhM_D11G2622
GhM_D05G4272		GhM_D11G2643
GhM_D05G4285		GhM_D11G2671
GhM_D05G4298		GhM_D11G2685
GhM_D05G4324		GhM_D11G2792
GhM_D05G4326		GhM_D11G2795
GhM_D05G4329		GhM_D11G2922
GhM_D05G4330		GhM_D11G2931
GhM_D05G4331		GhM_D11G2934
GhM_D05G4377		GhM_D11G3113
GhM_D05G4380		GhM_D11G3168
GhM_D05G4385		GhM_D11G3169
GhM_D05G4391		GhM_D11G3219
GhM_D06G0048		GhM_D11G3227
GhM_D06G0127		GhM_D11G3346
GhM_D06G0159		GhM_D11G3356
GhM_D06G0198		GhM_D11G3451
GhM_D06G0206		GhM_D11G3495
GhM_D06G0226		GhM_D11G3505
GhM_D06G0230		GhM_D11G3538
GhM_D06G0245		GhM_D11G3649
GhM_D06G0258		GhM_D11G3668
GhM_D06G0286		GhM_D11G3814
GhM_D06G0287		GhM_D11G3826
GhM_D06G0434		GhM_D11G3900
GhM_D06G0460		GhM_D11G3971
GhM_D06G0476		GhM_D11G3993
GhM_D06G0638		GhM_D11G4005
GhM_D06G0650		GhM_D12G0055
GhM_D06G0671		GhM_D12G0060
GhM_D06G0723		GhM_D12G0070
GhM_D06G0896		GhM_D12G0189
GhM_D06G0963		GhM_D12G0244
GhM_D06G0995		GhM_D12G0273
GhM_D06G1013		GhM_D12G0280
GhM_D06G1098		GhM_D12G0377
GhM_D06G1174		GhM_D12G0411
GhM_D06G1198		GhM_D12G0412
GhM_D06G1235		GhM_D12G0434
GhM_D06G1274		GhM_D12G0469
GhM_D06G1372		GhM_D12G0473
GhM_D06G1689		GhM_D12G0636
GhM_D06G1763		GhM_D12G0677
GhM_D06G1784		GhM_D12G0686
GhM_D06G1790		GhM_D12G0687
GhM_D06G1799		GhM_D12G0799
GhM_D06G1814		GhM_D12G0976
GhM_D06G1841		GhM_D12G1054
GhM_D06G1852		GhM_D12G1097
GhM_D06G1853		GhM_D12G1230
GhM_D06G1854		GhM_D12G1231
GhM_D06G1880		GhM_D12G1278
GhM_D06G1915		GhM_D12G1282
GhM_D06G1924		GhM_D12G1326
GhM_D06G1994		GhM_D12G1328
GhM_D06G2007		GhM_D12G1406
GhM_D06G2050		GhM_D12G1479
GhM_D06G2071		GhM_D12G1501
GhM_D06G2074		GhM_D12G1508
GhM_D06G2092		GhM_D12G1565
GhM_D06G2093		GhM_D12G1594
GhM_D06G2097		GhM_D12G1610
GhM_D06G2132		GhM_D12G1613
GhM_D06G2167		GhM_D12G1699
GhM_D06G2346		GhM_D12G1771
GhM_D06G2438		GhM_D12G1802
GhM_D06G2547		GhM_D12G1840
GhM_D06G2579		GhM_D12G1861
GhM_D06G2596		GhM_D12G1938
GhM_D06G2607		GhM_D12G1978
GhM_D06G2611		GhM_D12G2017
GhM_D06G2615		GhM_D12G2097
GhM_D06G2626		GhM_D12G2155
GhM_D06G2651		GhM_D12G2281
GhM_D07G0057		GhM_D12G2300
GhM_D07G0072		GhM_D12G2313
GhM_D07G0080		GhM_D12G2384
GhM_D07G0089		GhM_D12G2406
GhM_D07G0090		GhM_D12G2438
GhM_D07G0093		GhM_D12G2441
GhM_D07G0143		GhM_D12G2462
GhM_D07G0208		GhM_D12G2561
GhM_D07G0232		GhM_D12G2679
GhM_D07G0255		GhM_D12G2691
GhM_D07G0379		GhM_D12G2708
GhM_D07G0410		GhM_D12G2736
GhM_D07G0425		GhM_D12G2776
GhM_D07G0433		GhM_D12G2870
GhM_D07G0475		GhM_D12G2906
GhM_D07G0538		GhM_D12G2974
GhM_D07G0559		GhM_D12G2993
GhM_D07G0560		GhM_D12G3004
GhM_D07G0563		GhM_D12G3046
GhM_D07G0604		GhM_D12G3059
GhM_D07G0616		GhM_D12G3101
GhM_D07G0661		GhM_D12G3107
GhM_D07G0662		GhM_D12G3135
GhM_D07G0667		GhM_D12G3193
GhM_D07G0674		GhM_D12G3224
GhM_D07G0783		GhM_D12G3232
GhM_D07G0891		GhM_D13G0007
GhM_D07G0895		GhM_D13G0083
GhM_D07G0907		GhM_D13G0133
GhM_D07G0921		GhM_D13G0143
GhM_D07G0954		GhM_D13G0152
GhM_D07G0963		GhM_D13G0177
GhM_D07G0967		GhM_D13G0180
GhM_D07G0972		GhM_D13G0188
GhM_D07G1010		GhM_D13G0212
GhM_D07G1031		GhM_D13G0233
GhM_D07G1064		GhM_D13G0245
GhM_D07G1067		GhM_D13G0254
GhM_D07G1148		GhM_D13G0287
GhM_D07G1179		GhM_D13G0293
GhM_D07G1184		GhM_D13G0328
GhM_D07G1224		GhM_D13G0351
GhM_D07G1240		GhM_D13G0412
GhM_D07G1250		GhM_D13G0413
GhM_D07G1259		GhM_D13G0451
GhM_D07G1331		GhM_D13G0452
GhM_D07G1355		GhM_D13G0471
GhM_D07G1395		GhM_D13G0480
GhM_D07G1397		GhM_D13G0504
GhM_D07G1452		GhM_D13G0505
GhM_D07G1455		GhM_D13G0580
GhM_D07G1488		GhM_D13G0613
GhM_D07G1554		GhM_D13G0718
GhM_D07G1603		GhM_D13G0727
GhM_D07G1621		GhM_D13G0767
GhM_D07G1633		GhM_D13G0968
GhM_D07G1643		GhM_D13G0980
GhM_D07G1673		GhM_D13G1143
GhM_D07G1720		GhM_D13G1197
GhM_D07G1781		GhM_D13G1373
GhM_D07G1798		GhM_D13G1392
GhM_D07G1809		GhM_D13G1442
GhM_D07G1824		GhM_D13G1559
GhM_D07G1859		GhM_D13G1601
GhM_D07G2121		GhM_D13G1648
GhM_D07G2190		GhM_D13G1685
GhM_D07G2207		GhM_D13G1846
GhM_D07G2224		GhM_D13G1882
GhM_D07G2251		GhM_D13G1933
GhM_D07G2270		GhM_D13G1958
GhM_D07G2361		GhM_D13G2029
GhM_D07G2430		GhM_D13G2100
GhM_D07G2456		GhM_D13G2299
GhM_D07G2516		GhM_D13G2300
GhM_D07G2536		GhM_D13G2314
GhM_D07G2539		GhM_D13G2325
GhM_D07G2554		GhM_D13G2332
GhM_D07G2586		GhM_D13G2333
GhM_D07G2608		GhM_D13G2382
GhM_D07G2609		GhM_D13G2428
GhM_D07G2630		GhM_D13G2445
GhM_D07G2687		GhM_D13G2446
GhM_D07G2688		GhM_D13G2447
GhM_D07G2712		GhM_D13G2513
GhM_D07G2715		GhM_D13G2526
GhM_D07G2728		GhM_D13G2527
GhM_D07G2729		GhM_D13G2575
GhM_D07G2752		GhM_D13G2577
GhM_D07G2756		GhM_D13G2596
GhM_D07G2808		GhM_D13G2599
GhM_D07G2845		GhM_D13G2831
GhM_D07G2846		GhM_D13G2907
GhM_D08G0106		GhM_Scaf001G019
GhM_D08G0150		GhM_Scaf005G074
GhM_D08G0182		GhM_Scaf042G172
GhM_D08G0187		GhM_Scaf048G187
GhM_D08G0354		GhM_Scaf101G248
GhM_D08G0362		GhM_Scaf202G327
GhM_D08G0417		GhM_Scaf235G362
GhM_D08G0459
GhM_D08G0470
GhM_D08G0486
GhM_D08G0498
GhM_D08G0565
GhM_D08G0663
GhM_D08G0673
GhM_D08G0691
GhM_D08G0693
GhM_D08G0707
GhM_D08G0750
GhM_D08G0774
GhM_D08G0821
GhM_D08G0844
GhM_D08G0875
GhM_D08G0951
GhM_D08G0954
GhM_D08G0955
GhM_D08G0995
GhM_D08G1015
GhM_D08G1026
GhM_D08G1027
GhM_D08G1073
GhM_D08G1111
GhM_D08G1158
GhM_D08G1232
GhM_D08G1266
GhM_D08G1329
GhM_D08G1352
GhM_D08G1388
GhM_D08G1391
GhM_D08G1412
GhM_D08G1418
GhM_D08G1476
GhM_D08G1508
GhM_D08G1510
GhM_D08G1534
GhM_D08G1553
GhM_D08G1565
GhM_D08G1592
GhM_D08G1611
GhM_D08G1613
GhM_D08G1616
GhM_D08G1701
GhM_D08G1734
GhM_D08G1747
GhM_D08G1786
GhM_D08G1825
GhM_D08G1857
GhM_D08G1880
GhM_D08G1891
GhM_D08G1893
GhM_D08G2051
GhM_D08G2061
GhM_D08G2170
GhM_D08G2186
GhM_D08G2210
GhM_D08G2246
GhM_D08G2256
GhM_D08G2402
GhM_D08G2455
GhM_D08G2460
GhM_D08G2517
GhM_D08G2546
GhM_D08G2568
GhM_D08G2717
GhM_D08G2751
GhM_D08G2764
GhM_D08G2790
GhM_D08G2821
GhM_D08G2906
GhM_D08G3052
GhM_D08G3054
GhM_D08G3069
GhM_D08G3078
GhM_D08G3081
GhM_D08G3111
GhM_D09G0066
GhM_D09G0075
GhM_D09G0086
GhM_D09G0135
GhM_D09G0139
GhM_D09G0167
GhM_D09G0183
GhM_D09G0186
GhM_D09G0207
GhM_D09G0213
GhM_D09G0220
GhM_D09G0246
GhM_D09G0254
GhM_D09G0268
GhM_D09G0273
GhM_D09G0287
GhM_D09G0288
GhM_D09G0307
GhM_D09G0421
GhM_D09G0506
GhM_D09G0563
GhM_D09G0628
GhM_D09G0629
GhM_D09G0638
GhM_D09G0662
GhM_D09G0668
GhM_D09G0715
GhM_D09G0792
GhM_D09G0911
GhM_D09G0914
GhM_D09G0921
GhM_D09G0983
GhM_D09G1052
GhM_D09G1069
GhM_D09G1095
GhM_D09G1104
GhM_D09G1120
GhM_D09G1234
GhM_D09G1245
GhM_D09G1253
GhM_D09G1281
GhM_D09G1287
GhM_D09G1331
GhM_D09G1362
GhM_D09G1373
GhM_D09G1392
GhM_D09G1481
GhM_D09G1555
GhM_D09G1571
GhM_D09G1582
GhM_D09G1653
GhM_D09G1697
GhM_D09G1733
GhM_D09G1770
GhM_D09G1780
GhM_D09G1791
GhM_D09G1832
GhM_D09G1838
GhM_D09G1864
GhM_D09G1930
GhM_D09G1931
GhM_D09G1942
GhM_D09G1956
GhM_D09G2012
GhM_D09G2026
GhM_D09G2045
GhM_D09G2051
GhM_D09G2056
GhM_D09G2057
GhM_D09G2144
GhM_D09G2180
GhM_D09G2189
GhM_D09G2211
GhM_D09G2292
GhM_D09G2297
GhM_D09G2358
GhM_D09G2374
GhM_D09G2379
GhM_D09G2410
GhM_D09G2413
GhM_D09G2414
GhM_D09G2417
GhM_D09G2434
GhM_D09G2441
GhM_D09G2453
GhM_D09G2454
GhM_D09G2514
GhM_D09G2515
GhM_D09G2516
GhM_D09G2561
GhM_D09G2627
GhM_D09G2671
GhM_D09G2689
GhM_D09G2709
GhM_D09G2712
GhM_D09G2762
GhM_D09G2788
GhM_D09G2808
GhM_D09G2833
GhM_D09G2861
GhM_D09G2864
GhM_D10G0025
GhM_D10G0032
GhM_D10G0054
GhM_D10G0057
GhM_D10G0059
GhM_D10G0097
GhM_D10G0102
GhM_D10G0105
GhM_D10G0109
GhM_D10G0122
GhM_D10G0140
GhM_D10G0165
GhM_D10G0167
GhM_D10G0219
GhM_D10G0315
GhM_D10G0322
GhM_D10G0330
GhM_D10G0343
GhM_D10G0367
GhM_D10G0373
GhM_D10G0405
GhM_D10G0442
GhM_D10G0501
GhM_D10G0502
GhM_D10G0538
GhM_D10G0554
GhM_D10G0555
GhM_D10G0590
GhM_D10G0594
GhM_D10G0613
GhM_D10G0686
GhM_D10G0687
GhM_D10G0714
GhM_D10G0786
GhM_D10G0810
GhM_D10G0825
GhM_D10G0837
GhM_D10G0954
GhM_D10G0967
GhM_D10G0974
GhM_D10G0982
GhM_D10G1019
GhM_D10G1043
GhM_D10G1078
GhM_D10G1115
GhM_D10G1138
GhM_D10G1159
GhM_D10G1201
GhM_D10G1211
GhM_D10G1215
GhM_D10G1289
GhM_D10G1297
GhM_D10G1309
GhM_D10G1395
GhM_D10G1414
GhM_D10G1471
GhM_D10G1551
GhM_D10G1562
GhM_D10G1628
GhM_D10G1646
GhM_D10G1660
GhM_D10G1814
GhM_D10G1878
GhM_D10G1879
GhM_D10G2062
GhM_D10G2063
GhM_D10G2065
GhM_D10G2066
GhM_D10G2073
GhM_D10G2075
GhM_D10G2076
GhM_D10G2077
GhM_D10G2078
GhM_D10G2087
GhM_D10G2103
GhM_D10G2186
GhM_D10G2271
GhM_D10G2302
GhM_D10G2348
GhM_D10G2369
GhM_D10G2438
GhM_D10G2445
GhM_D10G2449
GhM_D10G2450
GhM_D10G2549
GhM_D10G2659
GhM_D10G2662
GhM_D10G2677
GhM_D10G2702
GhM_D10G2728
GhM_D10G2729
GhM_D10G2730
GhM_D10G2783
GhM_D10G2785
GhM_D10G2786
GhM_D10G2883
GhM_D10G2900
[truncated: 314 more rows]

## Sheet: TableS4
Table S4 Expression profile of the resistance-related gene induced by fengycin that separated from NCD-2
Gene name	Expression profile in root tissue (Fold change compared with corresponding control)
GhHyPRP1	2.54**
GhLAC15	1.14
GhGST	0.78**
GhVe1	1.54**
GhDSC1	2.61**
GhSNAT1	1.38**
GhCOMT	1.65**
GhHDTF1	1.64**
GhNDR1	Undetermined
GhMKK2-1	1.62**
GhVe	1.06
GhSSN	0.98
GhVdr5	Undetermined
GhVdr3	Undetermined
GhWRKY70	0.97
GhWRKY28	0.83*
GbNRX1	1.35**
GhSOBIR1	2.31**
GhCYP86A1	2.39**
GhBIN2	2.01**
GhMYB4	Undetermined
GhMLP28	5.23**
GhPGIP1	0.95
GhBLH7	1.24**
GhMKK2-2	1.03
GhMYB36	1.04
GhPLP2	1.45**
GhCPK33	1.14
GhJAZ2	1.48**
GhACIF1	4.52**
GhTSA1	1.70**
GhCRR1	Undetermined
GhRD21	1.28**
GhLac1	1.21**
GhCYP3	1.56**
GhGLP2	2.73**
GhPUB17	1.52**
GhSARD	2.15**
GhCBP60b	0.96
GhPAO	0.84*
GhGPA	1.04
GhnsLTPs	0.56**
GhSAMDC	1.17*
note：*P < 0.05, **P < 0.01, Student’s t-test

## Sheet: TableS3
Table S3 Expression profile of the resistance-related gene induced by cell-free culture filtrate treatment
Gene name	Expression profile in root tissue (Fold change compared with corresponding control)	Expression profile in root tissue (Fold change compared with corresponding control)
GhHyPRP1	5.19**	1.36*
GhLAC15	2.00**	Undetermined
GhGST	1.44**	1.22
GhVe1	5.23**	1.25
GhDSC1	4.43**	Undetermined
GhSNAT1	0.51**	1.32**
GhCOMT	1.29**	0.96
GhHDTF1	1.85**	1.41**
GhNDR1	Undetermined	1.38**
GhMKK2-1	Undetermined	2.07**
GhVe	0.74**	0.84*
GhSSN	2.12**	1.40**
GhVdr5	1	1
GhVdr3	Undetermined	3.21**
GhWRKY70	1.18*	1.23**
GhWRKY28	1.53**	0.8
GbNRX1	1.02	1.12
GhSOBIR1	2.05**	1.38**
GhCYP86A1	1.19*	0.51
GhBIN2	3.20**	1.05
GhMYB4	Undetermined	1.16
GhMLP28	1.25*	0.85*
GhPGIP1	1.44**	0.89
GhBLH7	0.95	0.93
GhMKK2-2	Undetermined	0.92
GhMYB36	Undetermined	1.26**
GhPLP2	Undetermined	1.23**
GhCPK33	Undetermined	1.39**
GhJAZ2	1.58**	1.34**
GhACIF1	0.14**	1.19**
GhTSA1	0.82**	1.01
GhCRR1	1.63**	Undetermined
GhRD21	1.28**	1.04
GhLac1	2.07**	Undetermined
GhCYP3	Undetermined	1.1
GhGLP2	0.74**	0.86*
GhPUB17	1.33*	Undetermined
GhSARD	4.24**	2.37**
GhCBP60b	0.92	1.34**
GhPAO	6.30**	1.15
GhGPA	2.14**	1.25**
GhnsLTPs	2.10**	1.15*
GhSAMDC	1.29*	1.18*
note：*P < 0.05, **P < 0.01, Student’s t-test

## Sheet: TableS2
Table S2 Information of resistance-related gene used in this study
Resistance-related Gene	Primer Sequences (5'-3')	Reference
GhACIF1	F-ATCTCGGAGCACTGCAGGAA R-TCCTCGAGAGCTGGACAGTG	Plant Sci. 2019. doi: 10.1016/j.plantsci.2019.04.013.
GhBIN2	F-GGGCCCCGGAACTCATC R-AGAACACAACCAGCAGACCAGATA	Plant Biotechnol J. 2021. doi: 10.1111/pbi.13640.
GhBLH7	F-ATGGACTCAAACTTCAAATC R-CTGTTCGGTTCTACATCGGG	Int J Mol Sci. 2020. doi: 10.3390/ijms21197126.
GhCBP60b	F-TTTGGAACCTGACCCCAT R-ATGATGTTGAGGATTGGTTC	Elife. 2018. doi: 10.7554/eLife.34902.
GhCOMT	F-ACTTGAAAGATGCTGTGCTGG R-TCCCCTGTTGAAAACCTTGTT	Plant J. 2019 . doi: 10.1111/tpj.14477.
GhCPK33	F-TCCACCACATCCCTGAAAAACC R-AATACAAAGATAAGTCACACCAAA	Plant Physiol. 2018 . doi: 10.1104/pp.18.00737.
GhCRR1	F-AAGAAGGTGGAAGAGTCGTTGG R-ATATATATGATTAGATTAACTTTA	Plant Cell. 2019. doi: 10.1105/tpc.18.00390.
GhCYP3	F-CTGGTCGGATTGTGATGGAGC R-AAGAAGAGCCTTTGTAGTGGAGGG	Plant Mol Biol. 2019. doi: 10.1007/s11103-019-00824-y.
GhCYP86A1	F-CATGAAGCAAGGCCTTCGTGTTTA R-CCACCAAAACCCCACTTGAACAA	Plant Biotechnol J. 2020. doi: 10.1111/pbi.13190.
GhDSC1	F-TCCTCCTCCTCCTCAAGT R-TGCGATCCATAATGTCAGAA	Mol Plant Pathol. 2019. doi: 10.1111/mpp.12797.
GhGLP2	F-CCACGGTCGAAGATTTCGTG R-CGGTATCGACGAATCCTGAG	Sci Rep. 2020 . doi: 10.1038/s41598-020-68943-x.
GhGPA	F-AAACTTCTACTACTTGGTGCTGG R-CAATAACCTTAATTTCGCTGGA	CROP J. 2020. doi: 10.1016/j.cj.2020.09.008
GhGST	F-GAGGAAACTTGGAAGCATAATCT R-TTTCATATACTCGCAAGCTTCG	Plant J. 2019 . doi: 10.1111/tpj.14206.
GhHDTF1	F-TTCAATCTTCTTCCGGCACCTCA R-GGGTCTCCCTCAAAATCCTCCTCTT	J Integr Plant Biol. 2016. doi: 10.1111/jipb.12432.
GhHyPRP1	F-CAGCAAGCCGCCAAGTTAC R-GCGATGGTGGAGGATATGTTG	BMC Plant Biol. 2018. doi: 10.1186/s12870-018-1565-1.
GhJAZ2	F-CCACATCAATGCCCCCTTTACTTCT R-TCTTGAGTTACCGTGGTGCTGAAAT	Mol Plant Pathol. 2018 . doi: 10.1111/mpp.12575.
GhLac1	F-CCTCTGCTGCACCTGTTGAC R-CCGCGGATTCTGGGAGACTT	Plant Physiol. 2018. doi: 10.1104/pp.17.01628.
GhLAC15	F-GGGAAATGGGTTTACAGCAAGG R-GACCAGCAATGTGGTTGTGTTG	Mol Plant Pathol. 2019. doi: 10.1111/mpp.12755.
GhMKK2-1	F-GCCTGAAGCTCCTCCGCC R-CCCAAGCTCCAAATGTCAC	Plant J. 2011. doi: 10.1111/j.1365-313X.2011.04491.x.
GhMKK2-2	F-CATAGAGGAGAAGTCAAGATTAC R-GTGGGGAATACGGGAACTCAC	New Phytol. 2022. doi: 10.1111/nph.18329.
GhMLP28	F-CACATCAAACAAACCACTCTCACAT R-TACGCTGCCACTACCCTCGCTCTTG	Mol Plant. 2015. doi: 10.1016/j.molp.2014.11.023.
GhMYB36	F-CCCCTAACATTGTTATGGAGC R-TTCACCACCTTCTTGTACAC	Plant Biotechnol J. 2022. doi: 10.1111/pbi.13751.
GhMYB4	F-GGGTTGGACATGGGCCAAGA R-CGCATCCGGCATAAGATCAGC	Plant Cell Rep. 2021. doi: 10.1007/s00299-021-02672-x.
GhNDR1	F-CACTTTTCATGTGGCTATG R-GCAAGAAATTGAACAAAG	Plant J. 2011. doi: 10.1111/j.1365-313X.2011.04491.x.
GhNRX1	F-ATGCAAGGAAAACGGACAAGTC R-AAACCAGGAAACAGGATTGGGC	Plant Physiol. 2016. doi: 10.1104/pp.15.01930.
GhnsLTPs	F-TGTGGGTTGTGGTGTTTGTTGT R-ATGGAGCCAGCTTCTGAGCC	Plant J. 2021. doi: 10.1111/tpj.15349.
GhPAO	F-GGACAATCGCCTGAAACTGA R-GAGGTCGCTTTGAAGAACACTA	Plant J. 2015. doi: 10.1111/tpj.12941.
GhPGIP1	F-TCTGGTACAATCCCTGCCTC R-CAGATCCAGCCTTGCCAAAC	Sci Rep. 2017 Jan 12;7:39840. doi: 10.1038/srep39840.
GhPLP2	F-GACCCCTATTTGCTGCCAAAG R-GTGTCTGGTTCAGCCTTGTG	Front Plant Sci. 2021. doi: 10.3389/fpls.2021.749630.
GhPUB17	F-CCAGGTTGATAACAATGATGAG R-AAGGACATAGGCACTGAGACA	Plant Mol Biol. 2019. doi: 10.1007/s11103-019-00824-y.
GhRD21	F-AGGATGGCAAGGAATGTGGC R-GAGGTTTTATAGGAGATGGTGGAGAC	Front Plant Sci. 2019. doi: 10.3389/fpls.2019.00134.
GhSAMDC	F-TTACCCCAGAAGATGGATTTAGC R-CATTTCAACACCCTCCCGAC	Planta. 2016. doi: 10.1007/s00425-015-2463-5.
GhSARD1	F-CTTGTTCCGACACAGATGAGCCA R-GTAAGGGCTTTGGGGAAAATCAGT	Elife. 2018. doi: 10.7554/eLife.34902.
GhSNAT1	F-TTGGAATGGCTCGTGCTACA R-GGCCCTGATAGCTAGGATCAAC	Plant J. 2019. doi: 10.1111/tpj.14477.
GhSOBIR1	F-TACCATCACCTAAACACAAACACAAA R-CACTGAGAAGACAAACCCAGATAAAC	Plant Biotechnol J. 2019. doi: 10.1111/pbi.12954.
GhSSN	F-CTTGGGTTACAACTATGCCATGT R-ATTGAGCCTTCTATTTCCGAGAC	Nat Commun. 2014. doi: 10.1038/ncomms6372.
GhTSA1	F-TAATGCTTACAACACCAACTACGCC R-CTTCCTCAGGAGACTTAGCTTCACC	Plant J. 2019. doi: 10.1111/tpj.14222.
GhVdr3	F-TCGAGCGTATACATCGTGCTC R-GCTAGAGCCTCCTCCTTTCG	Plant Physiol Biochem. 2016. doi: 10.1016/j.plaphy.2015.11.015.
GhVdr5	F-CTGTCCAGGCTTTTCCCTCACCT R-ACTTATTCCCTACTCGTTAATCC	Front Plant Sci. 2018. doi: 10.3389/fpls.2017.02272.
GhVe	F-GAAGGGCCAATACCAGAAG R-GAGGAAGCCCACACAATCC	Plant Cell Rep. 2011. doi: 10.1007/s00299-011-1115-x.
GhVe1	F-CAACCAGCTCCAAGGGCAAA R-GTCACCAATATCGCGTGGCA	PLoS One. 2012. doi: 10.1371/journal.pone.0051091.
GhWRKY28	F-TCCGACAACACTGAGAGGAAGCG R-GGCAAACATTGAACCAGCGGG	Plant J. 2019. doi: 10.1111/tpj.14222.
GhWRKY70	F-AACTTGCATGGCCCCGATTGAA R-CGTTTCCTGCTTTACGACCGGA	Front Plant Sci. 2020. doi: 10.3389/fpls.2020.00069.

## Sheet: TableS1
Table S1 The number of differential expression genes of different treatments
Differential comparison group	total DEGs (Pvalue < 0.05)	Number of up-regulated gene	Number of down-regulated gene
NCD_R1_vs_CK_R1	4231	2016	2215
Δsrf_R1_vs_CK_R1	8022	3318	4704
Δfen_R1_vs_CK_R1	6195	2289	3906
NCD_R2_vs_CK_R2	4925	2181	2744
VD_R2_vs_CK_R2	4486	1828	2658
NCD_L2_vs_CK_L2	4722	1707	3015
VD_L2_vs_CK_L2	4409	2467	1942
NVD_R2_vs_NCD_R2	2252	1297	955
NVD_L2_vs_NCD_L2	11717	6657	5060
